# Supplementary material for: Father absence and gendered traits in sons and daughters
Source: PLoS One. 2017 Jul 5;12(7):e0179954. doi: 10.1371/journal.pone.0179954 (PMC5497959; doi:10.1371/journal.pone.0179954)
Supplement: S3 Text — (TXT) [file pone.0179954.s003.txt]

subj	country	race	white	job	age	gender	income	warmth_to_father	warmth_to_mother	marriage_quality_of_biol_parents	parents_separated	age_of_parent_sep	fath_absent	f_absent_ever	periodyr	sex_yr	fss1	fss2	fss3	fss4	fss5	fss6	fss7	fss8	fss9	fss10	fss11	fss12	fss13	fss14	fss15	fss16	fss17	fss18	fss19	fss20	fss21	fss22	fss23	fss24	fss25	fss26	fss27	fss28	fss29	fss30	fss31	fss32	fss33
1	Australia	unselect		unselect	20	female
2	Australia	unselect		unselect	20	female
3	Australia	white	1	student	22	female	1
4	Australia	white		student	18	female	3	6	4	4	99	7			13	98	1	1	1	2	1	1	2	1	1	2	1	1	1	1	1	1	1	1	2	1	1	1	2	1	1	1	1	1		1	1	1	1
5	Australia	japanese	0	student	19	female	2	4	4	3		8			12	16	2	4	3	4	3	4	5	1	4	3	2	3	1	3	1	2	2	2	2	2	1	3	4	2	1	1	1	2	3	2	3	4	1
6	Australia	other	0	unselect	18	female	3	1	9	2	0	12			13	18	1	4	5	5	1	5	1	1	2	5	1	5	5	5	1	5	5	5	5	1	1	5	5	1	5	1	5	5	1	1	2	1	1
7	Australia	other	0	student	18	female	2	1	7	4	99	13			10	15
8	Australia	other	0	student	18	female	2	7	9	6	99	3			13	13	1	2	4	4	2	2	2	1	3	3	1	2	1	1	1	4	1	1	2	1	1	2	1	2	1	1	1	1	1	2	1	2	1
9	Australia	other		student	19	female	2	7	9	3	99				12	98	2	5	5	5	3	5	4	3	4	5	3	5	4	4	2	5	2	5	5	2	2	5	5	4	4	1	1	1	3	5	5	5	1
10	Australia	other	0	student	18	female	3	4	7	4	99	14			15	15	1	1	2	2	1	2	4	1	3	2	1	2	1	1	1	3	1	2	2	1	1	2	1	1	1	1	1	1	3	2	1	3	1
11	Australia	indian	0	student	18	female	2	4	8	8	99	13			14	98	5	3	5	3	1	5	2	1	2	1	3	2	3	4	3	3	4	3	2	3	4	3	2	3	3	3	3	3	3	2	2	2	2
12	Australia	white	1	student	22	female	2	8	7	8		15			13	18	2	1	1	3	2	1	5	1	1	4	1	2	2	1	1	5	3	2	2	1	1	1	1	1	2	2	1	4	1	1	1	2	1
13	Australia	white	1	student	28	female	4	2	9	5	99	14			15	15	1	2	2	2	2	2	1	2	2	1	1	1	1	1	2	3	2	1	1	1	1	2	1	1	1	1	2	2	1	1	1	2	1
14	Australia	white	1	student	18	female	3	9	9	7	99	10			13	16	3	2	2	2	2	2	5	2	3	3	1	2	5	2	2	5	2	2	3	3	3	2	4	2	1	1	1	3	2	3	3	3	1
15	Australia	white	1	student	19	female	2	8	8	8					15	17	1	3	2	2	1	2	4	1	2	2	1	1	1	1	1	2	2	1	3	1	1	2	3	1	1	1	1	1	3	1	3	2	2
16	Australia	white	1	student	19	female	2	7	8	5	99	3			14	15	1	1	2	2	1	2	5	2	2	2	2	3	5	3	2	5	2	1	1	1	1	2	3	5	3	3	2	2	1	3	1	2	1
17	Australia	white	1	student	24	female	1	3	4	3	99	3			13	16	1	1	3	3	1	3	1	2	2	2	1	2	1	1	1	3	2	1	2	3	2	2	1	4	4	4	1	2	1	4	1	2	1
18	Australia	hispanic	1	student	20	female	3	9	9	3	99	15			11	17	5	2	1	2	5	5	5	1	5	5	5	5	1	1	2	2	4	1	2	1	1	2	2	1	1	1	1	5	1	1	1	2	1
19	Australia	other	0	student	18	female	1	2		2	0		0	0	12	98
20	Australia	white	1	student	18	female	2	9	9	9	0		0	0
21	Australia	white		student	19	female	3	9	9	9	0		0	0			1	1	2	1	1	1	1	1	2	3	1	2	1	1	1	3	3	1	1	1	1	1	1	1	1	1	1	1	1	2	1	1	1
22	Australia	other	0	student	18	female	3	9	9	8	0		0	0	13	98	1	3	5	5	2	5	4	2	4	3	2	5	4	2	2	4	3	2	2	2	2	2	4	3	2	2	2	3	2	3	3	3	2
23	Australia	indian	0	student	18	female	3	3			0		0	0	13	98	3	3	3	3	3	3	3	3	3	3	3	3	3	3	3	3	3	3	3	3	3	3	3	3	3	3	3	3	3	3	3	3	3
24	Australia	other	0	student	18	female	4	9	9	6	0		0	0	12	98	3	4	2	3	1	3	4	2	3	2	1	2	4	4	3	4	3	1	5	1	2	2	4	3	1	1	1	2	2	3	3	1	1
25	Australia	white	1	student	18	female	2	4	8	8	0		0	0	12	14
26	Australia	sea	0	student	18	female	2	6	6	6	0		0	0	11	98
27	Australia	other	0	student	18	female	4	4	5	6	0		0	0	12	98
28	Australia	other	0	student	18	female	2	3	8	9	0		0	0	13	18	1	2	2	3	1	4	1	1	5	4	1	1	1	2	1	3	2	1	1	1	1	2	4	1	2	1	1	1	2	4	2	1	1
29	Australia	other	0	student	18	female	2	7	9	9	0		0	0	12	15
30	Australia	white	1	student	18	female	3	2	8	1	0		0	0	13	14
31	Australia	other	0	other	27	female	3	9	9	9	0		0	0	15	22	2	1	4	3	5	2	5	2	4	5	2	3	4	4	3	5	5	4	4	1	1	2	1	1	1	1	1	2	1	2	1	2	2
32	Australia	white	1	student	18	female	2	6	8	5	0		0	0	12	98
33	Australia	sea	0	student	18	female	2	6	8	8	0		0	0	12	98	2	2	3	3	2	3	3	2	2	2	2	2	2	1	1	3	2	1	3	2	2	3	2	5	2	3	2	3	3	3	2	3	3
34	Australia	other	0	student	18	female	2	8	8	8	0		0	0	13	98	1	3	4	5	2	5	1	1	2	3	1	2	2	1	1	4	1	1	1	2	3	1	3	1	1	1	1	1	1	2	2	3	4
35	Australia	other	0	student	18	female	3	2	6	6	0		0	0	14	98	1	2	2	2	1	5	1	1	2	2	1	1	1	2	2	3	2	2	2	4	1	1	1	2	2	1	2	3	2	3	1	1	1
36	Australia	other	0	unselect	18	female	4	8	8	5	0		0	0	11	98	1	5	3	5	3	5	2	2	5	5	2	4	3	3	3	3	2	2	2	2	2	4	2	2	1	1	1	2	1	2	4	2	1
37	Australia	other	0	teach	18	female	1	9	9	9	0		0	0	12		1	1	1	1	1	1	1	1	1	1	1	1	2		2	4	3	2	3	4		2	2	3	4	4	3	3	4	1	2	3	4
38	Australia	asian	0	student	18	female	3	8	9	9	0		0	0	12	98	4	4	5	2	2		1	1	2	5	1	3	1	1	1	5	3	2	4	1	1	2	4	3	1	1	1	4	1	2	4	2
39	Australia	other	0	student	18	female	4	8	8	6	0		0	0	98	98	3	2	3	4	4	5	3	3	5	5	2	3	3	3	2	3	3	3	3	1	1	3	2	2	1	2	1	1	1	2	2	3	1
40	Australia	other	0	student	18	female	1	9	9	9	0		0	0	16	98	1																	1			1									1
41	Australia	white	1	student	18	female	2	9	9	9	0		0	0	12	16
42	Australia	other		unselect	18	female	4	9	9	9	0		0	0	98	98	5	5	5	5	5	5	5	5	5	5	5	5	5	5	5	5	5	5	5	5	5	5	5	5	5	5	5	5	5	5	5	5	5
43	Australia	other	0	student	19	female	3	8	9	6	0		0	0	14	18	1	5	5	5	5	5	4	1	2	5	1	5	3	2	1	5	5	1	3	4	1	2	5	4	1	1	1	3	5	3	5	4	4
44	Australia	other		student	19	female	2		7		0		0	0	13	98	1	1	1	3	1	2	5	2	2	3	1	4	3	2	1	5	3	4	4	1	4	4	3	1	1	1	1	1	2	2	1	1	1
45	Australia	white		academic	19	female	2	9	9	9	0		0	0	12	15	1	1	2	2	1	4	3	1	3	2	1	2	1	1	1	2	2	1	2	2	2	2	3	2	1	1	1	1	2	2	1	2	1
46	Australia	other	0	student	20	female	3	9	9	8	0		0	0	13	98	4	2	2	2	2	5	2	2	2	4	5	3	2	5	4	2	2	2	3	2	2	2	2	2	3	2	3	4	4	4	3	4	3
47	Australia	other	0	student	21	female	4	9	9	8	0		0	0	12	21	1	1	4	5	1	5	4	1	2	2	1	1	2	3	1	2	1	1	2	1	1	1	3	1	1	1	1	1	1	2	1	2	1
48	Australia	indian	0	student	21	female	3	8	8	9	0		0	0	13	98	1	1	2	5	2	1	5	2	2	3	1	3	1	2	1	4	4	1	2	1	1	2	2	1	1	1	1	2	4	2	1	2	1
49	Australia	other	0	student	18	female	2	9	9	9	0		0	0	14	98	1	5	4	5	3	5	3	1	4	5	3	3	3	4	3	5	3	3	4	1	1	4	4	3	3	3	3	3	3	3	4	4	3
50	Australia	other	0	student	18	female	4	4	5	5	0		0	0	13		2	2	1	1	1	4	4	1	2	1	1	2	2	2	2	2	2	3	3	3	3	2	1	2	1	1	1	3	2	2	2	2	4
51	Australia	other	0	student	18	female	3	8	8	8	0		0	0	10	16	1	1	1	1	1	2	3	1	1	5	1	2	1	1	1	2	4	5	5	1	2	1	1	1	1	1	1	1	2	3	1	1	1
52	Australia	chinese	0	student	18	female	3	9	9	4	0		0	0	13	98	2	2	1	5	2	5	5	1	2	5	1	3	3	1	1	5	3	4	5	3	3	5	5	5	3	3	1	3	1	5	3	3	4
53	Australia	indian	0	student	18	female	2	9	9	9	0		0	0	12	98	1	4	5	2	1	5	5	1	2	2	1	1	5	1	1	3	2	1	3	4	1	2	3	4	1	1	1	1	1	4	2	2	1
54	Australia	other	0	student	18	female	2	5	5	5	0		0	0	15	98	1	2	2	3	2	2	4	2	3	2	2	3	2	2	2	4	4	2	2	2	2	3	3	2	2	2	2	2	2	2	2	1	1
55	Australia	other	0	student	18	female	3	7	7	7	0		0	0	13	98	2	3	2	5	5	5	4	2	3	5	4	4	2	3	4	5	4	3	3	5	2	5	5	4	5	4	2	3	5	5	4	5	3
56	Australia	other	0	student	18	female	3	9	9	9	0		0	0	12	98	3	4	1	4	4	5	4	1	3	2	5	3	4	1	4	5	3	1	1	5	1	4	4	4	3	1	1	4	4	5	4	4	4
57	Australia	other	0	student	18	female	3	4	4	3	0		0	0	13	98	3	3	3	3	3	3	3	3	3	3	3	3	3	3	3	3	3	3	3	3	3	3	3	3	3	3	3	3	3	3	3	3	3
58	Australia	other	0	student	18	female	3	9	9	9	0		0	0	13	98	1	4	3	2	1	3	3	1	3	2	1	3	1	1	1	5	2	3	3	2	1	2	2	2	1	1	1	2	2	1	3	2	1
59	Australia	polynesi	0	student	18	female	2	9	9	5	0		0	0	14	98	1	5	2	4	3	3	3	3	3	3	3	3	3	3	3	3	3	3	3	3	3	3	3	3	3	3	3	3	3	3	3	3	3
60	Australia	polynesi	0	student	18	female	2	9	9	5	0		0	0	14	98	1	5	2	4	3	3	3	3	3	3	3	3	3	3	3	3	3	3	3	3	3	3	3	3	3	3	3	3	3	3	3	3	3
61	Australia	polynesi	0	student	18	female	2	9	9	5	0		0	0	14	98	1	5	2	4	3	3	3	3	3	3	3	3	3	3	3	3	3	3	3	3	3	3	3	3	3	3	3	3	3	3	3	3	3
62	Australia	other	0	student	18	female	2	7	8	6	0		0	0	12	98	2	1	1	2	1	5	1	1	2	1	1	3	1	1	1	5	1	1	1	1	1	1	2	1	1	1	1	2	1	3	1	3	1
63	Australia	unselect		student	18	female	2	9	8	7	0		0	0	13	98	1	2	2	2	1	5	3	1	2	2	1	1	3	2	1	2	2	1	1	1	1	2	4	1	1	1	1	1	1	1	5	2	1
64	Australia	sea	0	student	18	female	4	6	6	6	0		0	0	13	16	1		1	1	1	5	2	1	1	1	1	1	1	1	1	1	1	1	3	1	1	1	1	4	1	1	1	1	1	1	1	1	1
65	Australia	asian	0	student	19	female	2	7	9	7	0		0	0	9	98	1	1	1	2	1	1	3	1	2	2	2	3	2	1	1	2	1	1	1	1	1	1	2	2	1	1	1	1	1	3	1	1	1
66	Australia	white	1	student	19	female	2	6	6	6	0		0	0	12	14
67	Australia	sea	0	student	19	female	3	7	7	8	0		0	0	12	18	1	3	5	2	1	5	5	1	5	5	2	4	2	2	1	5	1	3	4	4	2	2	2	1	1	1	1	1	1	1	2	2	1
68	Australia	sea	0	student	19	female	3	3	7	5	0		0	0	11	17	1	3	2	2	1	3	4	1	2	2	1	1	2	3	2	4	2	1	2	1	1	2	1	1	3	3	2	1	2	1	1	2	1
69	Australia	other	0	student	19	female	2		9		0		0	0	13	98	2	2	2	2	2	2	2	2	2	2	2	2	2	2	2	2	2	2	2	2	2	2	2	2	2	2	2	2	2	2	2	2	2
70	Australia	other	0	student	19	female	3	4	7	7	0		0	0	16	98	1	2	3	2	1	3	5	2	1	2	1	2	1	1	1	3	1	2	3	1	1	1	2	1	1	1	1	2	2	1	1	1	1
71	Australia	sea		student	19	female	3	5	6	6	0		0	0	13	18	1	5	4	4	4	5	5	3	3	4	2	3	2	3	2	4	3	5	5	4	4	3	5	3	1	1	1	3	2	5	5	5	2
72	Australia	other		student	19	female	3	8	8	8	0		0	0	10	98	1	3	3	4	2	5	5	2	4	4	2	5	2	2	3	5	5	4	4	2	1	4	5	1	3	3	3	4	5	2	3	4	3
73	Australia	other	0	student	20	female	3	7	7	8	0		0	0	13	98	1	2	3	3	2	5	3	1	2	2	2	2	1	2	2	4	4	4	4	2	1	2	4	4	1	1	1	2	2	2	3	2	1
74	Australia	hispanic	1	student	20	female	2	8	8	3	0		0	0	13	98
75	Australia	other	0	student	20	female	3	9	9	9	0		0	0	13	98	2	2	1	3	2	4	3	1	3	3	1	2	1	2	1	3	1	1	3	1	1	2	3	1	2	2	1	2	2	2	1	2	1
76	Australia	sea	0	student	20	female	4	3	4	6	0		0	0	11	16	2	2	5	5	2	5	4	3	4	5	3	3	1	1	1	5	4	4	5	5	5	4	5	3	2	1	1	1	2	4	2	2	1
77	Australia	indian	0	student	21	female		7	8	9	0		0	0	12	98	3	1	2	5	2	1	5	2	2	5	1	4	1	2	1	5	4	2	4	1	1	2	1	1	2	1	1	3	5	2	1	2	1
78	Australia	other	0	teach	22	female	3	7	6	7	0		0	0	11	21
79	Australia	hispanic	1	student	23	female	4	3	4	4	0		0	0	11
80	Australia	chinese		umemp	24	female	1	9	7	8	0		0	0	13	98	1	4	2	1	3	5	5	2	2	4	4	4	3	1	1	5	4	4	5	2	3	4		1	1	1	4	3	3	1	3	1	1
81	Australia	sea	0	student	26	female	3	3	4	5	0		0	0	14	15	2	4	2	2	3	5	5	1	2	2	2	2	3	3	3	2	2	1	2	1	1	2	2	3	2	2	1	4	3	2	2	3	1
82	Australia	indian	0	student	28	female	3	9	9	9	0		0	0	14	21	1	5	4	4	4	5	3	3	3	2	2	2	2	5	2	5	4	4	5	1	2	3	4	4	1	1	1	2	3	2	3	2	2
83	Australia	other	0	teach	29	female	4	7	5	2	0		0	0	15	15	3	3	2	2	3	4	4	2	3	4	2	5	3	2	2	4	5	2	5	1	2	1	3	2	1	2	1	3	4	2	2	3	2
84	Australia	sea	0	student	18	female	2	6	6	7	0		0	0	11	98	1	2	1	2	2	2	2	2	2	3	2	2	1	2	2	4	3	1	2	1	1	2	1	1	1	1	1	2	1	1	1	2	1
85	Australia	other	0	student	18	female	1	2	6	2	0		0	0	11	98	1	1	1	1	2	1	1	1	1	1	1	1	1	1	1	5		2	1	1	1	1	1	1	1	1	1	1	1	1	1	1	1
86	Australia	other	0	postgrad	18	female	2	4	9	4	0		0	0	13	17	1	3	4	4	1	5	1	1	3	2	1	1	1	1	1	5	2	5	5	1	1	2	2	1	1	1	1	2	3	2	3	4	2
87	Australia	sea	0	student	18	female	3	3	4	6	0		0	0	13	98	1	1	1	2	1	1	1	1	3	3	1	1	1	1	1	5	2	1	3	1	2	4	1	1	1	1	1	1	3	5	1	2	1
88	Australia	other	0	student	18	female	2	6	8	6	0		0	0	13	17	1	4	1	1	1	5	1	1	5	1	5	1	1	1	5	5	5	3	3	3	3	3	3	3	3	5	3	4	4	5	5	5	3
89	Australia	other	0	postgrad	18	female	3	3	3	4	0		0	0	13	98	1	2	2	3	2	3	3	2	2	3	2	2	2	3	2	4	3	4	4	2	2	3	5	3	2	2	3	4	3	3	5	2	2
90	Australia	asian	0	student	18	female	3	3	9	6	0		0	0	11	98	1	2	3	3	1	5	3	1	4	4	2	3	1	2	1	4	3	4	5	1	1	2	1	3	1	1	1	3	2	2	1	2	1
91	Australia	other	0	student	19	female	3	8	8	7	0		0	0	12	98	1	1	1	2	1	1	1	1	2	1	1	1	1	1	1	3	1	1	1	1	1	2	1	1	1	1	1	1	1	1	1	1	1
92	Australia	chinese	0	student	19	female	3	7	3	5	0		0	0	11	15	1	1	2	1	1	2	4	1	1	2	1	4	2	1	2	2	2	1	1	5	1	1	2	1	1	1	1	1	1	4	1	1	1
93	Australia	asian	0	student	19	female	3	8		8	0		0	0	13	98	2	3	5	3	2	5	2	1	3	2	1	1	1	1	1	2	1	1	1	3	2	1	5	2	1	1	1	1	1	4	4	2	1
94	Australia	asian	0	student	20	female	2	8	8	5	0		0	0	11	15	1	3	2	4	2	3	1	2	2	2	1	2	1	2	1	2	3	3	4	3	2	2	2	2	1	1	1	2	2	3	3	2	3
95	Australia	indian	0	student	17	female	2	7	7	6	0		0	0	12		1	3	3	3	2	5	5	1	3	5	1	2	3	2	1	3	4	5	5	2	2	1	4	2	1	1	1	2	1	2	1	2	1
96	Australia	other	0	student	18	female	3	8	9	8	0		0	0	13	98	1	1	3	2	1	1	3	1	1	2	1	5	1	2	1	5	3	1	1	1	1	2	2	2	1	1	1	2	1	1	1	2	1
97	Australia	other	0	student	18	female	2	9	9	8	0		0	0	12	98	1	2	2	3	1	3	2	1	3	2	1	3	3	1	1	3	3	3	3	3	2	3	1	1	1	1	1	1	1	1	1	1	1
98	Australia	chinese	0	student	18	female	2	9	9	9	0		0	0	13	98	1	4	1	3	1	5	1	1	3	2	1	3	3	2	2	2	3	1	1	5	3	1	3	4	2	2	1	2	2	4	4	3	1
99	Australia	other	0	student	18	female	2	9	9	9	0		0	0	14	16	1	3	3	4	2	2	2	1	2	3	1	2	2	1	1	4	2	1	1	2	1	2	2	2	2	2	1	1	2	2	1	2	1
100	Australia	indian	0	student	18	female	3	4	9	5	0		0	0	10	98	1	2	1	2	1	2	4	1	2	1	3	2	2	1	2	3	1	2	2	1	1	2	2	4	1	2	1	2	1	3	2	2	1
101	Australia	other	0	student	18	female	3	5	7	7	0		0	0	13	17	2	3	3	3	4	4	2	1	3	4	1	4	1	2	3	5	3	1	1	1	1	1	1	1	1	1	1	1	2	3	1	3	1
102	Australia	indian	0	student	18	female	2	3	6	2	0		0	0	12	98	2	3	3	2	1	2	1	1	1	4	1	1	2	1	1	3	2	3	3	1	1	1	2	1	1	1	1	1	1	2	1	2	1
103	Australia	other	0	unselect	18	female	1	9	9	9	0		0	0	13	98	2	3	1	1	1	3	2	1	3	3	1	3	2	3	2	3	3	1	5	1	1	2	5	1	1	1	1	1	1	2	2	1	1
104	Australia	other	0	student	18	female	2	9	9	9	0		0	0	14	17	3	3	3	3	3	3	3	3	3	3	3	3	3	3	3	3		3	3	3	3	3	3	3		3	3	3	3	2	2	2	2
105	Australia	white		student	18	female	3	9	9	9	0		0	0	14	16	1	2	1	1	2	2	1	1	1	1	1	1	1	1	1	1	1	1	1	1	1	1	1	1	1	1	1	1	1	1	1	1	1
106	Australia	banglade	0	student	19	female	3	2	6	7	0		0	0	13	19	4	1	5	4	1	3	5	2	1	5	1	2	1	2	1	5	4	5	2	5	1	3	1	1	1	1	1	3	3	5	1	2	1
107	Australia	polynesi	0	student	19	female	2	9	9	9	0		0	0	14	18	1	4	2	2	2	4	4	1	2	2	1	1	1	1	1	3	1	1	2	1	2	2	2	1	1	1	1	1	2	2	2	3	1
108	Australia	other	0	student	19	female	2	7	8	7	0		0	0	15	18	3	4	3	3	2	3	1	1	2	1	2	3	1	3	2	5	2	1	1	3	1	2	1	1	2	1	2	2	3	4	3	1	1
109	Australia	other	0	student	19	female	4	9		8	0		0	0	17	98	2	2	2	2	2	2	2	2	2	2	2	2	2	2	2	2	2	2	2	2	2	2	2	2	2	2	2	2	2	2	2	2	2
110	Australia	other	0	student	19	female	3	6	8	8	0		0	0	13	98	1	2	5	3	2	2	5	2	3	3	1	2	2	3	3	4	5	4	4	3	3	3	3	2	2	2	2	3	3	2	2	3	2
111	Australia	other	0	student	19	female	4		9		0		0	0	16	98	2	4	2	4	2	4	2	4	2	4	2	4	2	4	2	4	2	4		2	4	3	4	3	5	3	4	3	4		3	3	3
112	Australia	other	0	student	19	female	3	9	9	9	0		0	0	15	98	4	3	2	4	5	5	2	1	5	2	1	1	2	1	1	3	2	2	1	1	1	2	5	3	5	3	2	3	3	2	5	5	5
113	Australia	polynesi		other	19	female	3	9	9	8	0		0	0	12	98	1	1	2	3	3	3	1	2	3	2	1	1	1	1	1	2	2	2	2	3	1	3	1	1	1	1	1	2	2	1	1	3	1
114	Australia	pakistan	0	student	20	female	2	9	9	9	0		0	0	12	98	1	3	3	3	2	3	2	1	2	2	1	1	1	2	2	3	1	2	2	1	1	2	3	2	1	1	1	1	1	1	2	1	2
115	Australia	chinese	0	student	21	female	2	9	8	9	0		0	0	98	13	4	4	4	4	4	4	4	4	4	4	4	4	4	4	4	4	4	4	4	4	4	4	4	4	4	4	4	4	4	4	4	4	4
116	Australia	chinese	0	student	22	female	2	7	9	6	0		0	0	11	17	1	1	2	2	3	2	5	1	2	5	1	2	1	1	1	4	3	4	4	2	2	1	5	1	1	1	1	2	2	2	1	1	1
117	Australia	indian	0	student	23	female	2	9	9	9	0		0	0	11	16	1	1	2	2	1	2	3	1	2	3	1	2	1	1	1	2	2	3	5	2	1	2	1	2	1	1	1	1	1	2	2	2	1
118	Australia	asian	0	student	20	female	3		8	1	0		0	0	12	17	1	2	1	2	3	5	1	1	4	2	1	1	1	1	1	1	1	1	2	2	1	1	1	1	1	1	1	1	1	1	1	1	1
119	Australia	other	0	student	18	female	2	2	7	3	0		0	0	13		1	2	3	4	5	4	3	2	1	2	3	4	5	4	3	2	1	2	3	4	5	5	4	4	4	4	4	4	4	3	3	3	4
120	Australia	other	0	student	18	female	2	2	7	3	0		0	0	13		1	2	3	4	5	4	3	2	1	2	3	4	5	4	3	2	1	2	3	4	5	5	4	4	4	4	4	4	4	3	3	3	4
121	Australia	other	0	student	22	female	2	7	7	5	0		0	0	13	98	1	1	2	2	1	5	2	1	2	4	1	5	1	4	1	3	1	2	3	1	1	2	1	1	1	1	1	1	1	2	1	2	1
122	Australia	other	0	umemp	21	female	2	9	9	9	0		0	0	13		2	3	4	4	3	4	4	1	2	4	1	4	2	2	4	4	4	2	5	1	1	3	5	2	1	1	1	2	2	2	5	4	4
123	Australia	other	0	student	19	female	3	8	6	8	0		0	0	11	98	2	5	5	5	5	5	4	2	5	4	2	1	2	4	3	4	4	5	5	2	2	4	5	2	1	1	1	2	2	3	3	3	2
124	Australia	white		student	18	female	3	9	9	9	0		0	0	13	17	1	2	2	2	1	3	1	5	3	4	3	3	1	2	2	3	2	3	5	2	1	2	1	2	3	2	1	1	1	5	1	2	2
125	Australia	other	0	student	18	female	2	9	9	9	0		0	0	14	98	1	3	3	3	3	3	3	2	3	3	2	2	2	3	2	2	2	2	2	1	1	3	3	2	2	2	2	2	1	2	2	3	2
126	Australia	other	0	student	18	female	2	7	6	8	0		0	0	13	16	1	4	2	4	2	5	4	2	3	4	1	1	2	2	1	3	2	2	2	1	1	1	1	2	1	1	1	1	1	2	1	2	1
127	Australia	other	0	postgrad	21	female	2	8	9	8	0		0	0	13	20	1	2	1	1	2	4	2	1	2	2	2	2	1	1	1	5	4	1	1	1	1	2	1	1	1	1	2	1	2	1	1	1	1
128	Australia	other	0	student	21	female	3	6	2	2	0		0	0	16	98	1	3	3	3	2	5	5	1	3	4	2	3	2	3	1	5	5	4	5	2	1	2	2	3	1	1	1	1	1	1	1	2	1
129	Australia	asian	0	student	19	female	2	7	7	9	0		0	0	12	16	3	3	4	4	4	5	2	1	2	2	2	3	3	3	3	4	3	3	3	3	3	3	3	3	3	3	3	4	4	2	2	2	2
130	Australia	white	1	student	19	female	1	6	9	8	0		0	0	13	19	1	2	2	4	2	5	1	1	4	4	1	3	1	2	2	4	1	1	2	1	1	5	2	2	2	2	1	2	2	2	3	1	1
131	Australia	white	1	student	19	female	2	5	7	9	0		0	0	15	98	1	1	2	2	2	2	3	1	1	3	1	2	1	3	1	2	1	1	3	1	1	1	2	1	1	1	1	1	1	1	1	1	1
132	Australia	white	1	student	19	female	2	7	8	9	0		0	0	14	98	1	2	2	2	2	3	2	1	2	2	1	2	1	2	1	3	1	1	2	1	1	2	2	1	1	1	1	2	1	2	1	2	2
133	Australia	white	1	student	18	female	2	9	9	8	0		0	0	11	98	1	1	1	1	1	1	1	1	1	1	1	1	1	1	1	1	1	1	1	1	1	1	1	1	1	1	1	1	1	1	1	1	1
134	Australia	white	1	student	18	female	2	8	8	9	0		0	0	11	18	2	2	1	3	2	3	5	2	2	1	3	2	1	1	1	3	2	1	1	1	1	3	2	1	1	1	1	1	1	2	2	5	1
135	Australia	white	1	student	18	female	2	8	9	9	0		0	0	11	18	1	3	3	4	5	5	1	1	2	4	1	2	2	1	1	4	1	1	3	1	1	1	3	1	1	1	1	1	1	1	3	3	1
136	Australia	white	1	student	18	female	2	9	9	9	0		0	0	13	98	1	3	1	2	1	2	2	1	1	1	2	1	1	1	1	3	1	1	1	1	2	2	1	2	1	1	1	1	1	1	3	1	1
137	Australia	white	1	student	18	female	2	9	9	9	0		0	0	13	17	1	2	2	2	1	4	2	5	3	1	1	2	1	2	1	3	3	1	1	1	1	2	1	1	1	1	1	1	1	1	2	1	1
138	Australia	white	1	student	23	female	2	9	9	9	0		0	0	12	15	2	5	2	2	2	4	3	1	3	3	1	1	1	1	1	2	1	1	2	3	1	1	2	2	1	1	1	1	1	2	3	2	2
139	Australia	white	1	student	18	female	2	9	9	8	0		0	0	12	17	2	2	2	2	1	2		2	2	3	3	2	2	2		2	2	2	2	2	3	3	2	2	2	2	2	2	2	2	2	2	2
140	Australia	white	1	student	18	female	2	8	8	9	0		0	0	14	15	1	1	2	2	1	2	2	1	1	1	1	2	2	1	1	2	2	1	2	1	1	1	1	1	1	1	1	1	2	1	1	1	1
141	Australia	white	1	student	21	female	3	4	9	7	0		0	0	12	18	1	1	4	2	1	4	3	1	1	5	1	2	1	5	1	3	3	4	5	1	1	2	1	2	1	1	1	1	2	3	1	1	4
142	Australia	white	1	student	19	female	3	9	9	9	0		0	0	12	15	1	2	1	2	2	2	3	1	4	2	2	3	2	1	1	3	2	2	2	1	2	2	3	1	1	1	1	1	2	1	2	2	1
143	Australia	white	1	student	18	female	3	9	9	9	0		0	0	12	98	2	3	2	3	4	4	4	1	2	3	1	4	1	1	1	4	3	3	3	2	1	2	4	1	1	1	1	1	1	2	3	2	2
144	Australia	white	1	student	18	female	2	9	9	9	0		0	0	8	18	1	5	5	5	1	1	1	1	1	1	1	1	1	1	1	4	1	5	5	1	1	1	5	1	1	1	1	1	1	1	5	1	1
145	Australia	white	1	student	19	female	3	9	9	9	0		0	0	13	98	1	5	3	4	4	4	2	2	5	5	3	3	2	2	2	5	5	4	5	2	3	4	4	3	2	2	2	5	2	2	3	4	1
146	Australia	white	1	student	18	female	2	9	9	7	0		0	0	14	98	1	1	1	1	1	1	3	1	1	1	1	1	1	1	1	5	1	1	1	1	1	1	1	1	1	1	1	1	1	1	1	1	1
147	Australia	white	1	student	21	female	3	6	8	7	0		0	0	12	98	1	4	2	2	3	5	3	1	4	5	1	3	4	2	1	5	3	5	5	1	1	2	4	1	1	1	1	1	2	1	3	3	1
148	Australia	white	1	postgrad	18	female	3	9	9	8	0		0	0	11	15	1	1	3	2	1	1	2	1	1	1	1	1	1	3	1	2	1	1	1	1	1	1	1	1	1	1	1	1	1	1	1	1	1
149	Australia	white	1	student	18	female	1	9	9	9	0		0	0	13	98	1	1	1	1	1	2	1	1	1	1	1	1	1	1	1	2	1	1	1	1	1	1	1	1	1	1	1	1	1	2	2	2	2
150	Australia	white	1	student	18	female	2	9	9	9	0		0	0	11	98	2	2	2	3	1	2	3	1	3	3	1	4	2	1	1	3	2	1	2	1	1	2	3	1	1	1	1	1	2	2	1	1	1
151	Australia	white	1	student	18	female	3	9	9	9	0		0	0	10		1	2	2	2	2	5	1	1	3	3	1	2	2	2	2	3	1	3	4	2	2	2	3	3	1	2	1	2	1	2	2	2	2
152	Australia	white	1	student	18	female	3	9	9	9	0		0	0	11	98	1	2	4	2	1	2	5	1	2	1	1	5	4	1	1	5	2	1	1	1	1	2	1	1	1	1	1	1	2	1	1	1	1
153	Australia	white	1	student	18	female	3	9	9	9	0		0	0	11	15	1	3	3	3	1	3	2	1	4	3	2	3	3	4	4	5	4	2	2	1	1	2	2	2	1	1	1	3	3	2	2	3	3
154	Australia	white	1	student	18	female	2	9	9	9	0		0	0	12	98	2	3	3	3	2	4	3	1	2	3	1	2	1	1	1	4	2	1	2	1	1	2	2	1	1	1	1	2	2	1	3	2	1
155	Australia	white	1	student	18	female	3	6	8	8	0		0	0	12	18	1	2	4	4	3	5	5	2	3	4	3	4	5	3	1	3	5	3	4	1	1	3	5	3	1	1	1	3	3	2	3	3	1
156	Australia	white	1	student	18	female	3		7	6	0		0	0	14	18	1	2	2	3	3	3	2	1	2	3	2	3	2	2	1	5	2	2	2	1	1	2	3	1	1	1	1	2	1	1	2	2	1
157	Australia	white	1	student	19	female	3	8	7	9	0		0	0	11	18	1	2	5	4	3	3	5	1	4	3	1	4	4	1	1	4	3	3	3	3	1	2	2	2	2	2	1	2	2	5	2	2	1
158	Australia	white	1	student	19	female	2	9	9	9	0		0	0	12	18	1	3	2	4	1	2	4	1	4	2	1	2	4	1	3	5	3	2	2	1	1	2	4	1	2	1	1	1	2	4	2	2	1
159	Australia	white	1	student	18	female	2	8	7	4	0		0	0	11	98	1	1	1	1	1	1	1	1	2	1	1	1	1	1	1	1	2	3	4	1	1	1	1	1	1	1	1	1	1	1	1	1	1
160	Australia	white	1	student	18	female	2	7	9	8	0		0	0	12	14	1	3	2	2	1	2	5	1	2	4	1	2	1	1	1	3	1	1	1	2	1	2	1	2	1	1	1	1	2	5	2	3	1
161	Australia	white	1	student	18	female	2	9	8	8	0		0	0	12	18	1	1	2	2	1	1	3	1	1	1	1	2	2	1	1	2	2	1	1	2	1	2	2	2	1	1	1	2	2	3	1	1	1
162	Australia	white	1	student	18	female	2	8	6	8	0		0	0	14	98	1	1	1	1	1	2	1	1	1	1	1	2	1	1	1	1	1	1	1	1	1	1	5	1	1	3	1	1	1	3	5	1	1
163	Australia	white	1	student	18	female	4	9	9	9	0		0	0	13	98	1	1	1	1	1	1	1	1	1	1	1	1	1	1	1	1	1	1	1	1	1	1	1	1	1	1	1	1	1	1	1	1	1
164	Australia	white	1	student	24	female	2	5	5	4	0		0	0	15	14	1	3	1	1	1	4	2	1	2	2	1	1	1	1	1	4	2	1	1	1	1	1	2	1	1	1	2	1	1	1	2	2	1
165	Australia	white	1	student	18	female	3	8	9	8	0		0	0	14	98	1	2	2	2	2	5	3	1	2	4	1	2	2	1	1	4	2	2	1	1	1	1	2	1	1	1	1	2	1	2	1	1	1
166	Australia	white	1	student	18	female	2	9	9	8	0		0	0	12	98	2	2	3	3	2	4	2	1	3	2	2	1	1	1	1	4	1	1	1	1	1	2	2	1	2	1	2	1	2	2	2	3	1
167	Australia	white	1	student	18	female	2	8	9	9	0		0	0	10	98	1	2	3	4	3	5	3	3	3	4	2	2	1	3	2	4	2	4	4	1	3	3	3	3	2	2	1	1	2	2	3	3	3
168	Australia	white	1	student	18	female	3	7	7	6	0		0	0	14	98	2	3	3	4	3	4	2	2	3	2	2	3	2	1	1	4	2	2	2	1	1	2	3	4	3	2	2	2	2	2	2	4	2
169	Australia	white	1	student	18	female	2	8	8	7	0		0	0	12	18	1	3	1	2	3	4	5	2	3	2	2	2	1	1	1	2	2	1	2	1	1	2	3	1	1	1	1	2	2	2	2	3	1
170	Australia	white	1	student	18	female	2	6	8	6	0		0	0	14	16	2	2	4	4	2	2	1	1	5	2	3	2	2	1	1	1	1	2	2	1	1	4	2	1	1	1	1	1	1	1	1	2	1
171	Australia	white	1	student	19	female	1	6	9	9	0		0	0	13	17	1	3	4	4	1	4	3	1	3	3	1	2	2	1	1	4	2	1	2	1	1	2	1	1	1	1	1	1	1	1	1	1	1
172	Australia	white	1	student	19	female	2	9	9	9	0		0	0	13	16	1	3	2	4	1	2	3	2	3	3	2	3	3	2	2	3	2	2	4	1	1	2	4	2	2	2	2	2	2	1	2	2	2
173	Australia	white	1	student	17	female	2	9	9		0		0	0	13	98	1	3	2	1	1	3	4	1	2	2	1	2	2	1	1	3	1	2	5	1	1	1	3	1	1	1	1	1	1	1	2	1	1
174	Australia	white	1	student	18	female	3	6	9	5	0		0	0	12	98	2	4	3	3	2	5	2	2	3	3	2	2	4	3	2	2	2	2	2	1	1	2	2	3	4	2	2	4	2	2	5	2	2
175	Australia	white	1	student	19	female	3	9	9	9	0		0	0	13	98	1	1	1	2	1	5	1	1	2	1	3	1	1	1	1	1	1	1	1	1	1	2	1	1	1	1	2	1	1	1	1	1	1
176	Australia	white	1	student	21	female	2	9	9	9	0		0	0	12	16	1	3	3	3	2	5	4	1	2	3	3	3	3	3	1	5	2	1	1	1	1	2	5		1	1	3	1	2	1	2	1	1
177	Australia	white	1	student	19	female	3	9	9	9	0		0	0	11	15	1	2	3	3	1	2	2	1	3	2	2	1	1	2	1	2	3	3	3	1	2	2	3	2	1	1	1	1	1	1	2	3	1
178	Australia	white	1	student	18	female	1	8	8	9	0		0	0	12	14	1	1	2	3	3	3	1	1	3	4	1	2	4	3	1	4	3	1	5	1	1	3	5	2	1	1	1	2	2	2	5	3	1
179	Australia	white	1	student	22	female	3	9	9	9	0		0	0	11	17	1	5	2	2	1	2	4	1	3	1	1	1	3	1	1	4	3	1	3	2	1	1	2	2	2	1	1	3	2	2	1	2	1
180	Australia	white	1	student	18	female	2	8	9	8	0		0	0	14	98	4		3	3	3	4	3	2	4	3	2	3	4	3	2	3	3	1	2	2	1	3	1	2	3	2	2	4	2	2	1	4	1
181	Australia	white	1	student	18	female	2	7	2	8	0		0	0	10	13	1	1	2	2	1	3	2	1	2	2	1	1	1	1	3	2	1	1	1	1	1	2	1	2	1	1	1	2	1	1	2	2	1
182	Australia	white	1	teach	21	female	3	4	6	3	0		0	0	16	16	3	2	2	2	1	1	4	1	2	3	3	3	2	2	2	4	1	1	3	1	1	2	1	1	3	2	2	1	1	1	1	1	1
183	Australia	white	1	student	18	female	3	6	9	4	0		0	0	15	16	1	2	2	2	1	4	2	1	4	4	1	3	4	1	1	3	3	3	4	1	1	2	3	3	1	1	1	2	2	1	1	2	1
184	Australia	white	1	student	20	female	2	7	7	7	0		0	0	15	18	1	2	3	3	3	4	2	2	2	2	1	2	2	3	2	4	2	2	2	1	2	3	4	2	2	2	2	3	2	2	3	2	1
185	Australia	white	1	student	18	female	2	7	8	8	0		0	0	13		3	4	4	3	1	3	2	4	3	1	4	5	4	1	2	2	1	2	3	5	3	1	2	1	4	4	3	2	1	1	2	1	2
186	Australia	white	1	student	19	female	3	9	9	9	0		0	0	14	15	2	2	5	3	1	2	2	1	2	3	2	4	4	1	1	4	2	1	3	2	4	2	3	1	1	1	1	1	2	2	1	2	1
187	Australia	white	1	student	21	female	3	9	9	8	0		0	0	12	17	2	3	2	3	2	2	1	1	2	2	4	4	3	3	2	2	2	1	1	2	2	1	1	1	2	3	3	2	2	2	3	2	2
188	Australia	white	1	student	19	female	2	8	8	8	0		0	0	14	17	1	2	2	2	2	2	3	2	2	2	1	2	2	1	2	2	1	1	1	1	1	1	1	1	1	1	1	1	1	1	1	1	1
189	Australia	white	1	teach	21	female	3	3	6	2	0		0	0	16	17	2	2	4	4	2	2	5	3	3	4		3	2	1	2	5	3	3	3	1	1	3	3	1	2	2	3	1	1	1	1	1	1
190	Australia	white	1	teach	21	female	3	3	6	2	0		0	0	16	17	2	2	4	4	2	2	5	3	3	4		3	2	1	2	5	3	3	3	1	1	3	3	1	2	2	3	1	1	1	1	1	1
191	Australia	white	1	student	22	female	3	9	9	9	0		0	0	11	15	1	4	4	2	1	5	2	1	3	4	1	2	1	1	2	2	1	1	2	1	2	2	2	1	2	1	1	2	2	3	2	3	2
192	Australia	white	1	student	18	female	3	9	9	9	0		0	0	13	15	2	3	2	2	1	2	3	1	2	2	1	4	1	2	1	5	1	1	2	3	1	2	1	3	1	1	1	4	2	3	1	4	2
193	Australia	white	1	student	18	female	3	9	9	6	0		0	0	14	15	2	3	3	4	4	5	5	3	4	5	2	5	3	4	4	4	3	4	4	1	1	3	4	3	3	3	2	2	3	2	3	3	1
194	Australia	white	1	student	18	female	2	9	9	9	0		0	0	13	16	1	3	2	2	1	4	4	2	3	2	2	2	4	2	2	3	2	3	4	2	1	2	3	2	1	1	1	2	3	2	3	2	1
195	Australia	white	1	student	18	female	2	7	8	7	0		0	0	11	98	1	2	2	2	2	2	2	2		2	5	3	5	1	1	1	2	1	2	3	1	2	1	3	5	5	5	5	3	1	3	1	1
196	Australia	white	1	postgrad	18	female	2	9	9	9	0		0	0	13	98	2	3	2	2	2	4	1	1	2	4	1	2	3	2	1	4	2	2	1	1	2	2	2	1	1	1	1	2	2	2	2	3	1
197	Australia	white	1	student	25	female	1	5	9	7	0		0	0	14	98	1	4	5	5	1	3	2	1	1	1	1	2	1	3	1	5	2	1	4	1	1	4	1	1	1	1	2	1	1	4	1	1	1
198	Australia	white	1	student	18	female	3	9	9	7	0		0	0	14	98	2	2	5	3	2	5	2	1	3	2	1	2	2	2	2	3	2	1	2	2	1	2	3	2	2	1	1	4	3	2	2	5	1
199	Australia	white	1	student	18	female	3	9	9	9	0		0	0	12	98	2	4	2	3	2	5	2	2	3	5	2	2	1	2	2	5	2	2	2	2	1	2	2	2	2	2	2	2	2	2	2	2	2
200	Australia	white	1	student	22	female	2	9	9	9	0		0	0	8	6	1	1	1	1	1	1	1	1	1	1	1	1	1	1	1	1	2	2	2	2	2	2	2	2	2	2	2	2	2	2	2	2	2
201	Australia	white	1	student	18	female	2	9		7	0		0	0	14	17	1	1	2	2	2	1	1	1	1	2	1	1	1	1	1	2	1	3	4	1	1	1	1	1	1	1	1	2	1	1	1	1	1
202	Australia	white	1	student	22	female	3	2	6	5	0		0	0	12	17	1	4	2	2	1	5	2	1	3	2	1	1	1	2	1	3	2	1	1	2	1	2	3	2	1	1	1	1	1	2	2	2	1
203	Australia	white	1	student	18	female	3	4	4	7	0		0	0	12	18	1	4	3	3	2	4	3	1	2	5	2	1	2	2	3	3	3	5	5	1	1	2	4	2	1	1	2	3	3	1	3	3	2
204	Australia	white	1	student	19	female	3	9	9	8	0		0	0	14	18	1	3	2	4	1	5	3	1	2	5	1	2	2	2	1	2	3	4	5	2	1	2	3	2	3	3	1	1	2	2	2	2	1
205	Australia	white	1	student	19	female	2	8	9	6	0		0	0	15	16	1	3	3	2	2	4	2	2	3	3	2	3	2	2	2	3	3	1	2	1	1	2	4	2	1	1	1	2	2	3	3	3	1
206	Australia	white	1	student	18	female	1	7	7	5	0		0	0	13	98	1	1	3	3	3	2	2	1	3	2	2	2	2	2	1	3	2	2	2	1	1	1	3	1	2	1	1	1	1	1	1	1	1
207	Australia	white	1	student	20	female	3	8	8	9	0		0	0	14	18	1	2	2	4	1	3	5	1	2	4	1	2	5	2	2	2	2	1	2	1	1	3	2	2	1	1	1	2	2	2	2	2	2
208	Australia	white	1	student	18	female	2	9	9	9	0		0	0	11	16	1	2	1	5	2	1	2	3	4	2	1	4	4	1	1	4	5	1	2	1	1	4	1	1	3	3	1	1	2	1	1	1	1
209	Australia	white	1	student	18	female	3	9	9	9	0		0	0	12	16	1	2	1	3	1	4	4	1	1	3	1	4	1	1	1	5	2	1	2	2	1	1	1	2	1	1	1	1	2	1	1	1	1
210	Australia	white	1	student	22	female	2	8	9	9	0		0	0	13	98	1	4	4	3	1	5	5	3	4	5	1	2	3	2	1	1	5	3	5	5	1	3	3	5	3	3	5	2	1	5	2	2	3
211	Australia	white	1	student	20	female	2	6	8	6	0		0	0	13	18	1	2	3	1	1	3	2	1	1	4	2	4	2	1	2	4	1	1	2	1	1	1	5	2	1	1	1	2	2	1	4	1	1
212	Australia	white	1	student	18	female	2	8	9	9	0		0	0	13	17	1	1	1	1	1	1	3	3	1	1	3	1	1	1	1	1	3	3	3	3	3	2	1	3	3	3	3	2	3	2	2	2	2
213	Australia	white	1	student	19	female	3	7	7	8	0		0	0	12	18	1	5	3	2	1	5	3	1	2	1	1	2	1	2	1	5	4	1	2	1	1	3	5	2	1	1	1	3	5	1	5	3	1
214	Australia	white	1	student	18	female	2	9	9	9	0		0	0	12	98	2	5	5	4	4	5	2	1	2	5	1	3	1	1	1	5	3	3	5	1	1	3	5	2	1	1	1	2	1	3	5	1	1
215	Australia	white	1	student	20	female	2	9	9	9	0		0	0	15	17	3	3	2	5	5	5	5	1	1	1	1	5	1	1	1	5	5	1	1	1	3	5	3	1	1	1	1	3	3	1	3	1	1
216	Australia	white	1	student	20	female	2	7	7	6	0		0	0	15	17	1	2	4	3	2	5	2	1	2	3	2	1	1	2	1	4	2	1	1	1	1	2	2	1	1	1	1	1	1	1	1	3	2
217	Australia	white	1	postgrad	18	female	3	3	3	4	0		0	0	17	17	1	1	1	2	2	2	2	1	1	1	1	1	1	1	1	2	1	2	1	1	1	1	1	1	1	1	1	1	1	1	1	2	2
218	Australia	white	1	student	19	female	2	9	9	9	0		0	0	12	98	1	2	1	2	3	5	3	2	2	4	2	5	1	2	3	5	4	2	3	2	2	2	4	3	1	1	1	3	3	3	3	3	2
219	Australia	white	1	student	18	female	3	7	9	8	0		0	0	12	17	1	2	2	3	2	4	2	1	2	2	1	2	1	1	1	2	2	3	3	1	1	2	3	1	1	1	1	1	2	2	2	4	1
220	Australia	white	1	student	18	female	3	7	8	7	0		0	0	12	98	2	2	2	2	2	2	3	1	2	2	1	2	1	2	1	2	2	1	2	1	1	2	5	2	1	1	1	2	2	2	4	2	2
221	Australia	white	1	student	18	female	3	7	9	8	0		0	0	12	15	1	3	3	3	2	4	4	2	3	4	1	3	2	1	1	3	2	1	2	1	3	2	2	3	1	1	1	2	1	2	2	2	1
222	Australia	white	1	student	19	female	2	4	5	3	0		0	0	12	98	2	3	3	4	2	2	5	3	4	3	2	4	2	3	2	5	4	2	4	1	1	2	2	2	2	1	1	3	4	2	2	3	2
223	Australia	white	1	student	29	female	3	7	9	6	0		0	0	11	15	1	2	2	2	1	2	3	1	2	4	1	3	1	3	2	5	3	5	5	1	1	1	3	1	1	1	1	1	1	3	1	1	1
224	Australia	white	1	student	18	female	3	8	8	7	0		0	0	13	16	1	2	3	3	2	5	4	2	4	4	2	1	1	2	2	4	3	4	5	2	1	4	4	2	1	1	1	2	2	1	1	3	1
225	Australia	white	1	student	18	female	2	6	8	8	0		0	0	14	98	2	4	4	5	3	5	5	2	3	4	1	2	4	2	2	2	2	2	3	2	1	1	2	2	2	2	1	2	3	2	3	3	1
226	Australia	white	1	student	19	female	2	6	7	8	0		0	0	14	17	3	4	3	2	3	5	4	1	2	4	2	2	1	1	1	3	2	1	1	2	1	2	1	3	1	1	1	2	2	3	1	2	3
227	Australia	white	1	student	19	female	2	6	6		0		0	0	12	14	1	5	3	4	1	5	5	3	4	4	2	3	5	1	1	3	2	1	3	1	1	2	5	5	2	1	1	1	1	4	5	3	1
228	Australia	white	1	student	18	female	3	9	9	7	0		0	0	12	98	1	3	2	2	1	4	4	1	3	4	1	2	1	2	1	5	2	1	2	2	2	2	2	2	1	1	1	1	1	3	1	1	1
229	Australia	white	1	student	19	female	2	9	9	9	0		0	0	12	19	1	2		3	3	1	2	2	2	3	3	3	2	3	3	4	4	2	3	2	3	3	4	3	3	2	3	3	3	2	2	2	1
230	Australia	white	1	student	29	female	3	7	9	5	0		0	0	11	17	1	3	1	2	2	4	3	1	2	1	2	2	3	3	3	2	2	1	3	4	4	4	3	3	4	4	4	2	2	3	3	3	2
231	Australia	white	1	student	18	female	2	9	9	7	0		0	0	14	16	1	2	3	3	2	2	3	1	2	2	1	2	2	2	1	2	1	1	1	1	2	2	2	1	1	1	1	1	2	1	2	2	1
232	Australia	white	1	student	24	female	2	5	8	9	0		0	0	13	98	1	2	2	2	1	3	2	1	4	2	1	3	2	1	1	4	2	1	1	2	1	2	2	2	1	1	1	3	3	2	2	2	1
233	Australia	white	1	student	24	female	4	7	7	8	0		0	0	13	19	4	2	1	2	2	2	4	1	2	3	1	2	1	1	2	5	3	1	2	1	1	2	4	1	2	2	1	5	3	1	1	2	2
234	Australia	white	1	student	22	female	2	5	3	3	0		0	0	16	16	1	2	1	1	1	2	2	1	1	2	1	2	1	1	1	3	2	4	4	1	2	1	3	1	1	1	1	1	1	1	2	1	1
235	Australia	white	1	student	21	female	2		7		0		0	0	12	16	1	2	2	3	2	2	2	1	2	1	1	2	1	1	1	3	1	1	1	1	1	2	1	1	1	1	1	2	1	1	1	2	2
236	Australia	white	1	student	18	female	2	9	9	9	0		0	0	12	98	2	4	5	3	2	5	5	3	4	5	3	1	5	5	5	3	4	5	5	3	1	2	5	5	3	2	1	3	2	3	5	3	1
237	Australia	white	1	student	23	female	2	8	8	6	0		0	0	11	17	2	2	5	4	3	5	4	1	1	2	2	5	1	2	2	5	4	1	2	1	5	4	2	1	1	1	1	3	1	2	1	4	2
238	Australia	white	1	student	21	female	3	9	8	9	0		0	0	12	19	1	5	4	3	1	5	2	2	4	4	2	5	2	2	2	4	3	2	4	1	3	2	5	3	2	2	2	2	2	2	3	2	1
239	Australia	white	1	student	18	female	2	9	9	9	0		0	0	12	16	1	2	3	3	1	4	1	1	2	3	1	2	4	3	2	3	1	2	1	3	3	3	5	3	1	1	1	2	1	2	5	2	2
240	Australia	white	1	student	18	female	3	3	6		0		0	0	13	98	1	3	2	2	1	5	5	1															4	1	1	1	1	1	1	5	5	1	1
241	Australia	white	1	student	18	female	2	9	9	9	0		0	0	11	14	1	2	3	3	1	2	3	1	1	1	5	4	1	1	1	5	2	1	1	1	1	2	1	1	1	1	5	1	1	1	2	3	1
242	Australia	white	1	academic	22	female	3	6	8	7	0		0	0	15	18	1	2	4	3	4	5	5	3	3	2	4	4	2	1	1	5	3	1	1	2	1	3	2	2	1	2	2	5	3	2	1	3	3
243	Australia	white	1	student	21	female	3	9	9	6	0		0	0	15	18	1	3	2	1	1	3	5	1	2	2	1	2	4	1	1	3	1	1	1	1	1	1	5	2	1	1	1	2	1	2	1	2	1
244	Australia	white	1	student	18	female	2	9	9	8	0		0	0	14	98	1	2	2	2	2	3	4	4	3	3	1	2	1	1	1	2	3	1	1	2	1	2	3	5	1	1	1	2	2	4	2	3	1
245	Australia	white	1	student	19	female	2	9	9	9	0		0	0	12	98	2	3	3	2	2	4	2	2	4	4	2	3	4	4	3	4	3	2	2	4	4	2	4	4	2	2	2	4	2	3	3	3	2
246	Australia	white	1	student	19	female	2	7	8	8	0		0	0	14	17	2	3	4	3	3	5	4	2	2	3	2	2	1	1	2	3	2	1	1	5	2	2	2	5	1	1	1	2	2	3	2	3	3
247	Australia	white	1	student	18	female	3	9	9	8	0		0	0	11	18	1	1	2	3	2	4	3	2	3	4	1	2	2	1	2	5	2	3	4	2	1	2	1	1	1	3	2	3	2	3	1	2	2
248	Australia	white	1	academic	18	female	2	9	9	9	0		0	0	13	17	4	5	4	3	1	5	2	1	4	3	2	3	5	2	1	5	3	5	5	2	1	3	5	2	2	1	1	1	3	3	5	4	1
249	Australia	white	1	student	19	female	3	7	8	4	0		0	0	15	98	2	5	4	3	2	5	3	2	2	3	1	3	4	2	1	4	4	2	1	1	2	2	3	1	1	1	1	3	2	2	2	2	2
250	Australia	white	1	student	19	female	2	7	3	8	0		0	0	12	98	3	2	2	3	2	2	2	1	2	4	2	2	5	4	1	3	2	5	5	1	1	1	5	1	1	1	1	4	1	1	5	4	1
251	Australia	white	1	academic	19	female	2	9	9	9	0		0	0	16	17	1	2	3	3	2	5	1	1	3	5	1	3	1	4	1	5	3	5	5	1	1	4	3	1	1	1	1	2	1	1	3	3	1
252	Australia	white	1	student	18	female	2	6	9	6	0		0	0	11	98	2	3	2	2	1	4	5	3	2	2	1	1	2	2	3	3	2	1	2	3	3	2	5	2	2	1	1	1	1	2	5	3	2
253	Australia	white	1	student	18	female	3	4	7	3	0		0	0	11	14	3	3	4	2	4	4	3	4	4	5	5	5	3	3	4	3	3	2	2	3	2	3	2	3	2	3	2	3	2	3	2	3	3
254	Australia	white	1	student	21	female	2	7	8	7	0		0	0	14	16	1	3	2	2	2	4	3	1	2	4	1	1	3	3	3	4	2	1	1	1	1	3		1	1	1	1	3	1	4	3	2	1
255	Australia	white	1	student	17	female	2	9	9	9	0		0	0	13	98	4	3	3	5	4	4	5	2	3	4	1	4	1	1	1	4	4	1	1	1	1	3	2	1	1	1	1	1	1	3	3	5	1
256	Australia	white	1	student	25	female	3	1	5	3	0		0	0	13	98	1	2	1	2	1	5	5	2	2	3	1	2	3	2	1	2	2	2	4	1	1	2	3	1	1	1	1	1	2	1	1	4	1
257	Australia	white	1	student	25	female	3	1	5	3	0		0	0	13	98	1	2	1	2	1	5	5	2	2	3	1	2	3	2	1	2	2	2	4	1	1	2	3	1	1	1	1	1	2	1	1	4	1
258	Australia	white	1	student	18	female	2		7		0		0	0	11	18	1	3	1	2	2	2	4	1	2	3	1	2	1	2	1	2	1	1	2	1	1	2	3	3	1	1	1	1	2	2	3	2	1
259	Australia	white	1	student	19	female	3	9	9	7	0		0	0	13	16	2	3	4	5	3	4	2	3	4	4	2	4	3	2	2	4	3	3	4	2	2	4	4	2	2	2	2	2	3	3	3	2	2
260	Australia	white	1	student	19	female	3	9	9	7	0		0	0	13	16	2	3	4	5	3	4	2	3	4	4	2	4	3	2	2	4	3	3	4	2	2	4	4	2	2	2	2	2	3	3	3	2	2
261	Australia	white	1	student	19	female	2	6	9	4	0		0	0	11	16	1	4		3	2	4	2	1	2	2	1	3	3	2	1	5	1	1	1	3	4	1	3	3	1	1	3	2	1	4	3	3	2
262	Australia	white	1	student	25	female	4	4	9	1	0		0	0	13	98	2	2	1	3	1	5	4	2	2		1	2	4	2	2	3	2	2	4	1	1	1	3	1	1	1	1	2	2	1	1	4	1
263	Australia	white	1	student	18	female	3	8	8	7	0		0	0	12	18	1	5	3	5	2	4	3	1	5	4	3	3	1	2	3	3	3	2	3	4	4	3	3	3	4	3	4	3	3	5	5	4	3
264	Australia	white	1	student	18	female	4	3	5	4	0		0	0	6	31	1	1	1	1	1	1	1	1	1	2	2	2	2	2	2	2	2	2	2	2	2	2	2	2	2	2	2	3	3	4	5	5	5
265	Australia	white	1	student	18	female	2	8	9	9	0		0	0	16	16	1	5	2	1	1	5	3	1	3	5	1	2	1	1	1	5	2	1	2	2	1	1	5	2	1	1	1	1	2	2	2	2	1
266	Australia	white	1	student	27	female	2	7	9	9	0		0	0	10	14	2	1	2	2	1	2	1	1	2	1	1	2	2	1	1	5	2	2	2	1	1	3	1	2	1	1	1	2	2	2	1	2	1
267	Australia	white	1	student	18	female	2	9	9	8	0		0	0	13	16	1	4	5	5	2	5	5	2	3	5	2	4	1	2	2	4	4	3	4	2	1	3	4	2	1	1	1	2	3	2	3	4	2
268	Australia	white	1	student	19	female	3			4	0		0	0	17	15	4	3	4	3	2	3		3	2	3	4	3	3	2		1	1	1	1	2	1	1	1	1	2	2	2	2	2	2	2	3	1
269	Australia	white	1	student	18	female	3	9	9	8	0		0	0	13	98	1	2	3	2	1	4	1	1	2	3	1	1	1	2	1	2	1	1	3	1	1	1	5	2	1	1	1	1	2	2	4	2	1
270	Australia	hispanic	1	student	19	female	3	3	1	2	0		0	0	10	16	3	3	4	4	4	4	3	3	3	3	4	4	3	3	3	3	3	3	4	4	4	4	4	4	4	4	4	4	4	4	3	3	3
271	Australia	white	1	student	18	female	2	3	5	5	0		0	0	6	16	5	5	5	5	5	5	5	5	5	5	5	5	5	5	5	5	5	5	5	5	5	5	5	5	5	5	5	5	5	5	5	5	5
272	Australia	other		student	20	female	2	7	6	6	3	13	0.5	1
273	Australia	other	0	student	18	female	3	8	8	6	3	15	0.5	1	12	98	2	2	2	2	2	2	2	2	3	2	2	2	2	2	2	2	2	2	2	2	2	2	2	2	2	2	2	2	2	2	2	2	2
274	Australia	chinese	0	student	19	female	2	4	6	2	3	15	0.5	1	14	16	2	5	2	2	2	5	4	1	2	3	2	2	2	3	3	2	4	2	1	3	2	2	4	4	1	1	1	4	3	2	5	2	2
275	Australia	other	0	student	20	female	2	2	8	2	3	19	0.5	1	12	98	1	1	4	2	4	3	3	2	2	2	2	3	2	2	2	2	2	2	2	2	2	2	2	2	2	2	2	2	2	2	2	2	2
276	Australia	other	0	student	18	female	2	8	9	5	3	15	0.5	1	13	16	2	2	2	2	2	2	2	2	2	2	2	2	2	2	2	2	2	2	2	2	2	2	2	2	2	2	2	2	2	2	2	2	2
277	Australia	white	1	student	20	female	3	4	9	8	3	16	0.5	1	13		1	2	1	2	1	3	1	1	4	2	2	5	1	1	2	3	2	1	1	1	1	3	1	1	1	1	1	2	1	1	1	4	1
278	Australia	black	0	student	27	female	4	4	5	2	3	12	0.5	1	12	24	1	2	1	2	1	5	2	1	4	1	1	2	2	3	1	4	2	5	5	3	2	1	2	2	1	1	1	1	2	2	1	1	1
279	Australia	other	0	student	18	female	3	6	9	1	3	15	0.5	1	12	98	3	2	3	3	1	2	1	1	4	1	1	4	2	3	2	4	2	2	2	2	2	2	2	2	2	2	2	2	2	2	2	4	2
280	Australia	other	0	student	21	female	4	2	5	2	3	14	0.5	1	13	98	1	2	3	2	3	4	4	3	3	3	2	4	5	4	3	2	2	3	2	3	2	2	2	3	3	2	1	2	3	3	2	2	2
281	Australia	other	0	student	18	female	2	5	9	7	3	16	0.5	1	13	17	1	3	2	2	1	1	2	1	1	3	1	2	1	1	1	3	1	1	1	4	1	2	3	2	2	2	1	1	1	2	1	1	1
282	Australia	other		student	20	female	1	7	9	7	3	13	0.5	1	13	17	3	3	3	3	3	1	3	1	2	4	1	1	1	4	4		1	1	3	5	1	1	3	3	1	1	1	1	1	1	2	2	2
283	Australia	pakistan	0	student	20	female	2	9		8	3	20	0.5	1	9	98	5	4	3	2	1	2	3	5	4	4	3	4	4	3	4	4	4	3	3	3	3	3	4	3	4	4	3	3	3	4	5	5	5
284	Australia	white	1	student	18	female	2		6	5	3	17	0.5	1	11	16	1	1	3	3	1	3	3	1	1	3	1	1	1	1	1	3	2	1	3	1	1	3	1	1	1	1	1	1	2	1	1	1	1
285	Australia	white	1	student	21	female	2	9	7	6	3	13	0.5	1	13	16	1	2	4	4	1	4	1	1	3	1	1	3	1	1	4	4	3	1	1	1	1	3	1	1	3	3	1	3	1	2	1	1	1
286	Australia	white	1	student	20	female	2	8	9	8	99	18	0.5	1	12	16	1	3	1	2	1	4	4	1	2	3	1	3	5	1	1	3	2	3	3	1	1	2	5	2	1	1	1	1	2	2	4	2	1
287	Australia	white	1	student	18	female	3	9	9	6	3	17	0.5	1	13	98	1	2	2	2	1	2	3	1	3	3	2	3	3	1	1	2	1	2	2	3	1	2	2	2	1	1	1	2	2	3	1	2	1
288	Australia	white	1	student	20	female	2	8	9	8	3	14	0.5	1	13	17	1	2	2	2	1	3	3	1	3	3	1	2	1	2	1	3	1	1	2	1	1	2	2	3	1	1	1	1	1	2	1	2	1
289	Australia	white	1	student	18	female	2	4	4	7	3	16	0.5	1	11	98	1	2	3	3	2	5	1	2	2	3	1	2	2	3	1	4	4	2	2	1	3	2	3	1	2	5	5	3	3	2	2	3	1
290	Australia	white	1	student	18	female	3	8	8	4	3	16	0.5	1	11	15	1	2	4	2	1	5	3	1	2	3	1	2	1	2	1	2	2	2	2	1	1	2	2	3	1	1	1	1	1	2	2	3	1
291	Australia	white	1	student	23	female	2	3	8	3	3	21	0.5	1	13	16	2	2	2	2	3	4	2	2	2	4	2	2	2	2	2	4	3	2	2	2	2	3	2	2	2	2	2	4	4	2	2	3	4
292	Australia	white	1	student	18	female	3	1	7	1	3	12	0.5	1	14	98	2	2	2	2	3	2	4	2	2	2	2	2	3	1	1	4	4	4	4	2	3	3	2	2	2	2	2	2	2	2	2	3	1
293	Australia	white	1	student	18	female	4	4	6	4	3	12	0.5	1	10	98	1	3	4	4	3	3	5	3	3	4	2	2	3	2	2	4	3	2	2	2	1	3	2	2	1	1	1	3	1	2	2	3	1
294	Australia	white	1	student	19	female	1	8	4	4	3	15	0.5	1	15	17	1	2	1	2	1	2	1	2	1	2	1	2	1	1	1	1	1	1	2	2	2	1	2	2	1	2	1	2	1	1	2	1	1
295	Australia	white	1	student	18	female	2	6	7	5	3	15	0.5	1	12	14	2	5	2	2	2	5	2	2	5	4	2	4	4	2	3	5	4	5	5	3	2	3	4	2	2	2	2	4	3	3	4	4	1
296	Australia	white	1	student	22	female	3	5	5	2	5	19	0.5	1	14	20	2	2	1	4	3	2	5	2	2	3	1	4	3	1	2	5	3	2	4	3	1	2	3	4	2	1	1	5	3	1	2	2	2
297	Australia	white	1	student	27	female	2	7	3	4	5	22	0.5	1	13	18	1	3	2	4	3	5	5	2	3	4	4	5	2	1	1	4	5	4	5	2	2	4	2	2	4	2	3	2	2	3	2	2	1
298	Australia	white	1	student	23	female	3	4	4	4	5	20	0.5	1	13	16	1	2	3	4	4	3	2	2	3	2	3	5	1	1	3	5	2	2	3	1	3	3	2	1	2	2	1	5	5	2	2	5	2
299	Australia	white	1	student	21	female	2	8	8	7	3	18	0.5	1	11	17	1	2	3	3	1	2	5	1	4	4	2	5	1	1	2	4	5	3	5	2	1	2	1	2	1	1	1	2	3	2	1	4	1
300	Australia	white	1	student	28	female	3	3	4	6	3	12	0.5	1	12	14	1	4	5	2	1	5	1	1	3	1	1	3	1	1	1	4	1	1	1	1	1	3	5	4	1	1	1	1	1	5	5	1	1
301	Australia	hispanic	1	student	23	female	2		5		1	12	0.5	1	12	18	1	2	3	3	1	5	5	4	3	4	1	4	2	1	1	5	5	3	5	1	1	5	1	1	3	3	1	1	3	1	1	1	1
302	Australia	white	1	student	18	female	3	4	7	5	3	15	0.5	1	13	16	5	5	5	5	5	5	5	5	5	5	5	5	5	5	5	5	5	5	5	5	5	5	5	5	5	5	5	5	5	5	5	5	5
303	Australia	other	0	student	18	female	1	9	9	9	1		1	1	12		1	3	5	1	1	5	5	1	5	5	1	2	1	1	1	5	5	5	5	1	1	1	5	1	1	1	1	1	1	1	5	1	1
304	Australia	white	1	student	18	female	3	2	8	3	3		1	1	12	14
305	Australia	white		student	18	female	2	7	6	4	3	5	1	1	14	16	2	2	2	2	2	4	3	3	3	4	4	4	3	3	3	2	2	2	3	3	3	3	3	3	3	2	2	4	3	3	3	2	2
306	Australia	other		student	19	female	4	1	9	1	3	6	1	1	13	8	1	1	1	1	1	1	1	1	1	1	1	2	3	4	2	1	2	3	2	2	2	1	1	2	2	2	2	3	2	1	1	1	1
307	Australia	other	0	student	20	female	3	2	1	1	3	1	1	1	13		1	1	1	1	1	1	2	2	1	1	1	1	1	1	1	1	1	1	1	1	1	1	1	1	1	1	1		1	2	2	2	1
308	Australia	other	0	student	20	female	1	8	8	7	1		1	1	12		1	2	2	2	1	3	3	1	2	2	1	2	2	1	1	2	2	2	3	2	1	3	4	3	1	1	1	1	2	2	2	2	1
309	Australia	other	0	student	18	female	1	1	9	1	3		1	1	11	17	3	2	2	3	3	3	2	2	2	2	2	2	3	3	3	3	3	3	3	3	3	4	4	4	4	4	4	4	4	3	3	3	3
310	Australia	other	0	student	18	female	3	9	3	3	3	1	1	1	12	16	1	2	1	3	5	3	3	1	1	1	1	2	1	1	1	5	2	1	1	4	1	1	1	4	3	3	1	4	2	5	2	3	1
311	Australia	other	0	student	19	female	4	1	8	1	3	1	1	1	12	98
312	Australia	white		student	19	female	3	7	6	3	3	10	1	1	12	98	1	1	1	2	1	2	3	1	2	3	1	1	1	1	1	2	1	1	2	1	1	2	1	1	1	1	1	1	1	1	1	1	1
313	Australia	other	0	student	20	female	2	1	8	4	3	5	1	1	14	19	5	5	5	5	5	5	5	5	5	5	5	5	5	5	5	5	5	5	5	5	5	5	5	5	5	5	5	5	5	5	5	5	5
314	Australia	white	1	student	19	female	4	1	6	1	3	1	1	1	12	98
315	Australia	polynesi	0	student	19	female	3	2	4	1	3	10	1	1	13	14	1	2	2	2	2	2	4	2	2	2	2	3	2	2	1	3	2	2	2	1	1	1		1	1	1	1	2	2	1	2	2	1
316	Australia	other	0	student	19	female	4	6	9	1	3	5	1	1	14	98	5	4	4	5	3	5	4	4	5	3	4	5	4	3	2	5	2	3	3	3	1	5	4	3	1	1	4	3	1	3	2	4	1
317	Australia	white	1	student	24	female	2	1	9	1	3	7	1	1	11	14	1	1	1	2	1	4	2	1	2	4	1	1	2	1	1	3	2	2	5	1	1	2	2	1	1	1	1	2	1	1	1	2	1
318	Australia	white	1	student	20	female	3	7	8	2	3	6	1	1	15	19	2	1	3	4	2	2	4	2	2	2	1	1	1	1	1		3	3	3	1	2	2	3	1	1	1	1	1	2	1	2	3	1
319	Australia	white	1	postgrad	24	female	3	5	6	2	3		1	1	21	23	1	5	4	4	1	5	5	1	5	5	1	5	2	2	2	4	3	2	4	2	1	2	2	2	1	1	1	4	3	2	2	1	1
320	Australia	white	1	student	18	female	2	3	9	2	3	2	1	1	15	98	1	1	3	3	1	4	3	1	3	5	1	2	2	1	1	3	2	4	5	2	1	2	2	2	2	2	1	2	2	2	1	2	2
321	Australia	white	1	student	19	female	3	9	9	6	3	4	1	1	13	16	2	2	4	3	2	3	4	2	3	3	1	2	2	1	1	3	1	2	2	1	1	2	2	2	1	1	1	2	2	1	2	2	1
322	Australia	white	1	student	18	female	2	9	5	2	3	7	1	1	10	16	1	2	2	2	3	5	1	1	2	3	2	3	2	1	2	5	1	1	1	1	1	2	4	1	1	1	2	4	2	1	4	2	3
323	Australia	white	1	student	19	female	4	1	7	5	3	4	1	1	13	17	1	2	3	3	3	2	2	2	2	3	2	1	1	1	2	2	1	1	2	1	1	2	1	1	2	2	2	1	1	1	1	1	2
324	Australia	white	1	student	21	female	4	9	9	2	3	3	1	1	15	17	1	2	2	2	2	3	2	1	2	2	1	1	1	1	1	2	2	2	2	1	2	2	3	1	1	1	1	1	2	1	2	2	1
325	Australia	white	1	student	28	female	2	9	9	7	3	3	1	1	15	17	1	2	1	2	1	2	2	2	2	2	2	2	1	1	1	2	2	1	2	2	2	2	1	2	1	1	1	2	2	2	1	2	1
326	Australia	white	1	student	20	female	3	2	9	7	3	2	1	1	16	18	1	3	2	3	2	4	1	1	3	3	2	1	1	1	2	3	2	2	2	2	1	2	2	1	1	1	1	1	1	2	2	3	2
327	Australia	white	1	student	20	female	4	4	2	1	3	3	1	1	14	17	1	3	3	4	2	5	4	2	3	3	3	4	2	2	2	3	3	2	4	1	1	2	2	1	2	1	2	2	2	2	3	3	1
328	Australia	white	1	student	22	female	4	4	6	5	3		1	1	15	19	1	2	3	2	2	2	5	1	2	4	1	3	1	1	1	4	2	4	4	5	4	2	5	1	1	1	1	1	2	2	5	3	1
329	Australia	white	1	student	19	female	3	9	1		3	3	1	1	14	98	3	1	4	2	5	5	2	4	4	3	2	5	3		2	5	3		1	3	4	2	5	5	1	2	1	5	4	5	5	5	3
330	Australia	white	1	student	26	female	3	1	7	1	3	3	1	1	13	18	1	2	4	5	2	5	4	1	2	5	5	1	2	2	1	4	2	4	5	1	2	1	2	1	1	1	5	1	2	1	2	3	1
331	Australia	white	1	student	18	female	3	4	2	6	3	10	1	1	12	98	1	3	4	4	2	1	2	1	2	3	2	3	2	5	1	3	1	4	5	1	1	3	3	2	3	1	1	3	2	3	2	4	1
332	Australia	white	1	student	17	female	3	6	8	4	3	1	1	1	10	17	2	4	1	4	1	3	1	2	2	4	4	1	3	1	3	4	1	1	1	3	2	3	4	1	3	1	1		2	2	3	4	3
333	Australia	white	1	student	21	female	2	4	8	7	3		1	1	12	98	1	3	2	2	1	5	4	1	4	4	2	1	1	3	1	3	3	4	4	1	1	3	3	1	1	1	1	1	1	2	3	2	1
334	Australia	hispanic	1	student	20	female	3	1	9	2	3	2	1	1	12	18	1	2	3	1	1	1	3	2	2	2	1	1	1	1	2	4	2	1	2	1	1	1	1	2	1	1	1	1	2	2	3	2	1
335	Australia	white	1	postgrad	18	female	3	1	7	1	3	9	1	1	14	17	2	2	4	4	3	2	2	2	2	2	1	2	4	2	1	5	5	1	2	2	2	2	2	2	2	2	1	3	3	2	1	3	2
336	Australia	white	1	student	20	female	2	3	4	1	3	3	1	1	12	18	3	4	4	3	2	4	3	1	3	3	1	2	2	1	2	2	2	1	1	3	1	2	1	2	1	1	1	1	1	1	1	2	1
337	Australia	white	1	student	20	female	2	9	8	8	3		1	1	13	18	1	1	4	1	1	4	5	2	3	5	2	5	3	1	1	5	5	2	4	1	1	1	3	1	1	1	2	2	5	2		1	1
338	Australia	white	1	student	24	female	2	7	4	7	3	6	1	1	10	14	3	3	4		3	3	2	2	3	4	3	2	3	4	5	4	4	4	3	3	2	2	3	3	2	3	4	5	4	4	4	4	3
339	Australia	white	1	student	23	female	3	4	4	4	3	7	1	1	13	98	3	3	3	3	3	3	3	3	3	3	3	3	3	3	3	3	3	3	3	3	3	3	3	3	3	3	3	3	3	3	3	3	3
340	Australia	white	1	student	18	female	2	6	9	6	3	8	1	1	16	98	1	2	2	2	4	4	2	1	2	4	1	3	2	2	1	5	2	1	2	4	2	3	2	2	1	1	1	2	2	3	2	3	1
341	Australia	white	1	student	18	female	3	2	8	3	3		1	1	13	14	3	3	5	4	2	3	2	1	1	2	2	2	1	1	1	4	2	1	1	1	4	2	3	1	1	1	1	3	2	1	2	2	1
342	Australia	white	1	student	26	female	3	5	5	4	3	11	1	1	10	19	4	2	4	4	4	3	5	3	3	4	2	2	5	3	4	5	4	2	1	2	2	2	2	2	4	4	5	4	3	3	1	3	2
343	Australia	other	0	student	22	female	2	6	7	1	4	10	98	1	14	98	1	2	2	2	1	5	2	1	1	1	1	1	3	1	1	1	1	1	1	1	1	1	5	1	1	1	1	1	2	3	3	1	1
344	Australia	other	0	student	18	female	4	6	9	4	4	12	98	1	14	18	2	2	3	2	3	3	2	2	2	3	2	3	2	3	2	3	3	3	2	3	3	3	3	2	3	3	3	3	2	2	2	3	3
345	Australia	other	0	student	23	female	2	9	9	9	4	16	98	1	12	21	3	3	3	3	3	3	3	3	2	3	3	3	3	3	3	3	3	3	3	3	3	3	3	3	3	3	3	3	3	2	2	2	2
346	Australia	white	1	student	18	female	2	9	9	6	4		98	1	14	15	1	5	3	3	2	4	5	1	2	4	1	2	2		1	2	2	1	2	1	1	1	2	1	1	1	1	1	2	1	3	1	1
347	Australia	white	1	student	18	female	2	8	9	9	4		98	1	12		4	5	2	2	4	4	5	1	2	3	1	5	4	1	3	5	4	2	3	1	2	4	2	2	3	3	1	4	2	5	2	4	1
348	Australia	white	1	student	19	female	3	3	4	4	4	16	98	1	11	16	1	2	3	2	2	2	2	1	1	1	1	3	1	2	1	2	3	1	1	1	1	1	1	1	1	1	1	1	1	1	1	1	1
349	Australia	white	1	student	18	female	3	6	6	5	2		98	1	12	98	1	3	2	3	1	3	5	1	2	2	1	2	3	2	2	2	2	2	2	1	1	2	4	2	1	1	1	1	2	2	3	3	2
350	Australia	white	1	student	18	female	2	5	8	9	2		98	1	11	17	1	3	4	4	2	2	2	1	3	4	2	2	4	1	1	5	2	2	3	1	1	4	5	2	3	3	1	2	4	2	3	2	1
351	Australia	white	1	student	18	female	3	5	5	5	2		98	1	14	98	3	3	3	3	3	3	3	3	3	3	3	3	3	3	3	3	3	3	3	3	3	3	3	3	3	3	3	3	3	3	3	3	3
352	Australia	white	1	student	20	female	2	3	1	1	4	14	98	1	14	15	1	5	1	1	1	5	5	1	1	1	1	1	1	1	1	2	1	1	1	1	1	1	5	1	1	1	1	1	1	1	5	1	1
353	United State	white	1	student	32	female	3	5	5	3	99				11	14	1	2	2	4	1	1	5	1	5	4	1	4	5	1	1	5	2	5	4	1	2	2	1	1	1	1	1	4	1	3	1	2	3
354	United State	white	1	student	23	female	2	7	4	3	99	2			12	16	1	2	2	2	1	2	1	1	3	1	1	1	1	1	1	3	1	1	2	1	1	2	2	2	1	1	1	1	2	1	1	2	1
355	United State	unselect		unselect		female
356	United State	unselect		unselect		female
357	United State	amerindi	0	other	19	female
358	United State	unselect		unselect	19	female
359	United State	unselect		unselect	19	female
360	United State	hispanic	1	student	42	female	4	1	1	5	99	7			13
361	United State	unselect		unselect	43	female
362	United State	unselect		unselect	47	female
363	United State	unselect		unselect	32	female
364	United State	unselect		unselect	32	female
365	United State	white		umemp	29	female	3				99	0			11	18
366	United State	hispanic	1	other		female	4	1	3	1	99				12	16	1	2	5	5	1	4	5	1	4	4	1	5	5	1	1	5	4	4	4	1	3	4	1	1	1	1	1	1	3	1	1	1	1
367	United State	asian	0	student	22	female	1	6	8	8	99	12			13	98	3	2	2	2	2	3	4	2	3	2	2	2	3	1	2	4	3	1	1	2	2	2	2	2	1	3	2	2	2	3	1	3	3
368	United State	white	1	student		female	3	6	7	6	99				11	98	3	3	5	3	1	1	2	1	2	1	1	4	1	1	1	5	3	1	2	1	1	3	5	1	1	1	1	2	3	1	2	2	1
369	United State	hispanic		other	21	female	3	5	9	2	99	6			15	98	4	3	1	3	4	2	4	1	4	3	1	3	3	2	1	5	3	1	2	1	1	1	1	1	1	1	1	1	2	2	1	3	2
370	United State	white	1	other	38	female	3	7	8	8	99	13			16	18	1	1	1	2	2	5	5	1	3	5	1	3	2	1	1	5	3	3	2	1	1	3	1	3	1	1	1	2	1	2	1	2	1
371	United State	other		student	18	female	2	7	9	8		12			11	17	1	5	5	4	2	5	5	2	2	4	3	3	4	1	3	4	5	4	5	1	2	2	4	2	1	1	1	3	4	4	4	4	1
372	United State	other	0	other	37	female	3	3	1	1	99	9			13	20	1	3	4	5	2	5	5	2	4	5	1	3	5	3	2	5	5	4	5	5	3	2	4	5	4	4	1	2	2	5	1	3	4
373	United State	other	0	other	47	female	3	1	7	1	99	12			15	16	1	1	1	2	3	1	2	1	2	2	1	1	1	1	1	5	2	2	2	1	1	1	1	1	1	1	1	1	1	1	1	2	1
374	United State	white		student	9	female	3	3	7	1	98				13	17
375	United State	hispanic	1	student	21	female	3	9	9	9	99	3			14	16
376	United State	white		postgrad	21	female	3	9	6	1	99	8			14	16
377	United State	sea	0	student	29	female	4	9	7	7	99	20			13	20	2	5	1	2	2	4	3	2	3	2	1	2	4	1	1	3	3	2	4	5	1			4	1	2	1	5	1	3	3	2	3
378	United State	white	1	student	18	female	2	9	9	9	99	8			12	98	1	3	2	1	1	5	2	1	2	2	2	2	1	1	1	4	2	2	1	1	1	2	3	1	1	1	1	1	2	1	3	2	1
379	United State	white	1	other	27	female	4	6	7	4	99	4.5			13	20	1	2	2	2	1	1	3	1	2	2	2	1	1	1	1	5	1	2	2	2	1	1	1	2	1	1	1	2	2	2	1	1	1
380	United State	white	1	student	20	female	4	6	9	6	99	6			13	17	1	1	1	2	1	1	4	1	1	1	1	1	1	1	1	3	1	1	1	1	1	1	1	1	1	1	1	1	1	1	1	1	1
381	United State	white	1	student	19	female	3	8	8	8	99				12	14	1	2	1	2	1	3	5	3	4	4	1	4	1	1	2	5	4	3	4	1	1	2	4	4	2	1	1	2	2	3	1	3	1
382	United State	white	1	other	23	female	3	1	4	1	99	3			13	17	1	2	2	2	1	2	4	1	1	1	1	1	1	1	1	5	1	1	1	1	1	1	1	4	1	1	1	2	2	2	1	2	1
383	United State	white	1	student	22	female	3	4	4	2	99	18			13	19	1	2	4	3	4	2	2	1	1	2	1	1	1	1	1	4	2	1	1	1	2	1	2	1	1	1	1	3	1	2	2	2	1
384	United State	hispanic	1	student	23	female	4	8	9	8	99	10			13	18	1	2	3	3	1	4	4	2	1	1	2	3	1	3	1	4	4	1	1	1	1	4	3	1	1	1	1	3	2	1	2	2	1
385	United State	white	1	other	18	female	3	8	8	8	99	16			14	16	2	4	5	3	2	5	1	1	2	2	1	2	5	1	2	3	1	1	2	3	1	2	5	4	1	1	1	1	2	3	5	2	1
386	United State	white	1	student	19	female	2	2	7	1	99	17			13	98	5	3	3	4	5	1	2	1	2	2	4	4	1	4	1	4	5	5	5	2	1	2	1	4	1	1	1	4	2	5	3	5	1
387	United State	white	1	other	45	female	3	9	9	9	0		0	0	14	31	1	4	1	3	1	5	1	1	3	4	1	3	1	1	1	4	1	1	2	1	1	1	1	1	1	1	1	1	1	2	1	1	1
388	United State	white	1	other		female	2	3	9	1	0		0	0	14	14	1	4	4	4	1	4	4	1	2	3	1	4	3	3	1	3	4	5	5	4	2	3	4	2	1	1	1	1	1	3	2	3	1
389	United State	white	1	student	26	female	2	6	8		0		0	0	11	19	1	2	1	1	1	2	1	1	1	2	1	1	3	1	1	1	1	1	1	1	1	1	3	1	1	1	1	1	1	1	2	1	1
390	United State	white	1	student	22	female	3	3	3	9	0		0	0	12	21	1	1	2	2	1	1	3	1	1	1	1	1	1	1	1	2	2	1	1	2	1	1	1	1	1	1	1	1	1	3	1	1	1
391	United State	white	1	teach	26	female	2	7	9	9	0		0	0	12	20	1	2	2	3	2	4	4	2	2	2	1	3	4	4	1	2	3	2	2	3	1	3	4	3	1	1	1	1	2	2	2	2	2
392	United State	other	0	student		female	3	8	5	6	0		0	0	14
393	United State	white	1	student	19	female	2	7	9	8	0		0	0	13	98
394	United State	white	1	student	22	female	1	8	8	7	0		0	0
395	United State	white		student	30	female	3	9	9	9	0		0	0	15	16	1	2	1	2	3	5	5	1	5	2	1	2	5	1	2	5	3	1	5	1	1	1	2	1	1	1	1	1	1	1	1	2	1
396	United State	white	1	student	18	female	3	9	9	9	0		0	0	12	98
397	United State	white	1	student	18	female	1	9	9	8	0		0	0	14	18
398	United State	white	1	student	18	female	3	9	9	9	0		0	0	15	98
399	United State	white	1	student	19	female	3	4	9	5	0		0	0	12	8
400	United State	black	0	student	19	female	2	9	9	9	0		0	0	13	15
401	United State	amerindi		other	20	female	2	6	8	9	0		0	0	12	16
402	United State	white	1	student	21	female	3	5	7	5	0		0	0	11	19
403	United State	white	1	postgrad	22	female	2	5	8	7	0		0	0	12	17
404	United State	asian	0	student	22	female	2	7	9	8	0		0	0	13	98
405	United State	other	0	student	28	female	3	9	9	9	0		0	0	13	6
406	United State	other		postgrad	28	female	3	9	5	6	0		0	0	13	18
407	United State	black	0	student	31	female	3	8	9	9	0		0	0	12	26
408	United State	other	0	student	40	female	3	9	9	9	0	18	0	0	13	18
409	United State	white	1	other	47	female	3	2	2	3	0		0	0	11	98
410	United State	white	1	other		female	4	4	7	3	0		0	0	12	16	2	1	1	2	3	2	4	1	1	3	1	2	4	1	1	3	2	1	1	1	1	1	1	1	1	1	1	1	3	1	1		2
411	United State	white		student		female	3	4	5	2	0		0	0	13	98	2	3	3	4	4	2	4	2	3	3	2	5	2	3	2	2	5	3	5	2	2	2	2	2	2	2	2	2	3	3	2	3	3
412	United State	white		student	25	female	3	4	4	5	0		0	0	12	16
413	United State	white		other	35	female	2	8	8	7	0		0	0	11	24	2	4	1	4	4	3	5	1	4	3	3	5	4	5	1	5	4	2	4	3	2	4	1	1	1	2	2	3	4	2	1	4	2
414	United State	white	1	other	39	female	3	9	9	9	0		0	0	17	21	1	1	1	2	1	1	4	1	2	1	1	2	2	1	1	2	3	1	1	1	1	3	2	4	2	2	1	4	2	3	1	2	2
415	United State	hispanic		student	41	female	2	9	9	9	0		0	0	12	19	1	2	1	1	3	3	5	2	2	2	1	2	2	1	2	4	2	1	1	4	1	2	2	2	2	2	1	3	2	2	2	3	1
416	United State	white	1	student	44	female	2	9	7	2	0		0	0	13	98
417	United State	black		student	59	female	4		6		0	0	0	0	12	16	1	2	1	2	1	3	5	2	2	2	2	4	4	3	4	4	4	4	4	2	1	1	2	1	3	3	3	3	3	1	5	2	3
418	United State	white	1	other	18	female	2	8	8	8	0		0	0	13	16	2	3	3	3	2	2	5	3	2	2	2	2	2	4	3	5
419	United State	white		student	18	female	2	9	9	9	0		0	0	10	98	1	2	2	3	1	1	3	1	2	1	1	1	1	1	1	3	3	3	3	1	1	1	1	2	1	1	1	2	1	1	3	1	1
420	United State	pakistan	0	postgrad	19	female	3	9	9	9	0		0	0	12	98	1	5	5	5	4	3	4	3	2	5	3	4	2	3	4	5	5	5	5	3	1	3	3	4		2	2	2	2	4	3	5	1
421	United State	white		student	19	female	2	9	9	9	0		0	0	14	17	3	1	2	2	3	2	3	1	2	2	1	3	1	2	2	4	2	2	2	1	1	2	1	2	1	1	1	1	1	3	1	3	1
422	United State	white	1	student	22	female	2	5	8	9	0		0	0	12	14
423	United State	sea		student	23	female	3	4	5	5	0		0	0	12	17	1	2	3	3	3	4	3	1	3	4	2	2	1	1	3	4	4	3	2	2	2	3	4	4	2	2	2	1	2	3	2	3	2
424	United State	amerindi	0	student	27	female	3	4	6	3	0		0	0	12	16	1	4	4	4	4	5	3	1	4	5	2	5	5	2	5	3	4	4	5	3	2	4	5	4	3	2	1	3	2	1	4	1	1
425	United State	white		student	32	female	3	2	7	7	0		0	0	13	15	2	5	4	3	4	5	4	2	3	4	3	3	4	4	4	4	4	5	5	3	2	2	3	3	3	2	2	3	4	3	3	5	3
426	United State	white		umemp	33	female	2	5	9	5	0		0	0	12	7	2	1	5	3	2	2	5	2	4	4	4	4	5	1	2	4	1	4	4	2	1	2	5	1	2	2	5	3	5	2	4	3	1
427	United State	white	1	other	38	female	3	6	9	7	0		0	0	12	18	1	2	1	1	2	1	3	2	2	1	2	2	1	1	1	3	1	1	2	2	1	2	2	1	1	1	1	1	4	1	1	1	1
428	United State	white		teach	38	female	2	6	4	3	0		0	0	12	17	2	1	1	3	4	4	2	4	4	3	3	4	1	5	4	5	2	2	2	1	2	2	4	1	1	1	1	5	4	1	3	5	5
429	United State	white	1	other	39	female	3	2	6	3	0		0	0	12	17	1	2	2	1	1	1	1	2	4	2	1	1	1	2	1	2	1	1	2	1	1	2	1	2	1	1	1	1	1	2	2	2	1
430	United State	white	1	student	42	female	3	9	9	8	0		0	0	15	18	1	4	1	2	2	4	5	1	4	2	1	4	5	5	2	5	4	4	4	4	1	3	5	3	1	1	1	1	1	2	4	4	1
431	United State	white	1	other	48	female	3	9	6	4	0		0	0	15	17	1	5	2	2	4	5	5	2	5	3	3	4	1	1	1	4	4	2	2	5	1	4	1	4	1	1	1	1	2	1	2	2	1
432	United State	white	1	umemp	49	female	4	9	5	9	0		0	0	13	17	1	5	1	3	3	3	5	2	2	1	1	2	5	1	2	2	2	2	3	2	1	2	2	1	1	2	1	4	2	1	2	3	1
433	United State	other	0	student		female	2	7	8	5	0		0	0	11	16	1	2	1	2	1	2	5	2	4	1	1	1	1	2	5	4	2	1	1	2	5
434	United State	white		postgrad	25	female	2	2	3	4	0		0	0	12	19	1	1	2	1	1	1	1	1	1	3	1	1	1	1	1	1	1	3	3	1	1	1	1	1	1	1	1	1	1	1	1	1	1
435	United State	other	0	student	28	female	3	8	9	9	0		0	0	12	9	1	1	5	1	1	1	4	1	2	1	1	1	1	1	1	5	1	1	2	1	1	1	1	1	1	1	1	1	1	1	1	1	1
436	United State	white		student	28	female	2	3	7	7	0		0	0	98	19	1	2	3	3	2	4	3	2	4	2	1	1	1	2	1	2	3	1	2	1	1	2	5	4	3	3	2	1	1	3	2	2	1
437	United State	white	1	postgrad	30	female	3	7	8	7	0		0	0	11	19	1	1	4	1	1	1	2	1	1	3	1	3	1	1	1	3	1	1	1	1	1	1	1	1	1	1	1	1	1	1	1	1	1
438	United State	white	1	other	31	female	3	4	2	1	0		0	0	11	14	1	3	5	1	1	1	4	1	4	1	1	1	1	2	3	3	3	2	2	1	2	2	1	1	1	1	2	2	2	1	1	1	1
439	United State	white	1	student	34	female	3	5	9	9	0		0	0	13	18	1	2	3	1	1		2	1	1	1	2	1	3	2	1	4	1	1	1	1	1	1	2	1	2	2	2	1	2	1	1	3	1
440	United State	white	1	academic	34	female	2	2	8	2	0		0	0	13	14	1	1	1	2	5	1	1	3	1	4	2	5	1	1	1	2	1	5	5	1	1	3	1	1	1	1	3	1	1	1	1	1	1
441	United State	white	1	student	36	female	3	9	9	9	0		0	0	11	19	3	2	3	4	2	4	2	2	5	5	1	3	4	1	2	5	2	1	2	1	1	2	2	3	1	1	1	3	3	2	1	2	2
442	United State	white		other	38	female	2	3	1	4	0		0	0	12	15	1	1	2	2	2	5	4	1	4	3	1	4	1	4	1	5	5	2	2	3	1	2	3	2	1	1	1	2	3	1	2	2	1
443	United State	white	1	student	39	female	3	7	1	4	0		0	0	10	21	2	5	2	5	4	5	4	1	5	4	1	4	1	4	4	5	1	1	2	3	4	2	1	1	1	1	1	3	2	4	5	2	1
444	United State	white	1	student	55	female	3	6		8	0		0	0	12	16	1	3	1	2	3	5	5	4	4	5	4	5	5	5	5	5	5	5	5	4	4	5	2	3	4	4	4	5	3	2	1	3	2
445	United State	other	0	student		female	4	9	7	9	0		0	0	14	19	1	4	1	4	2	4	2	1	4	2	1	1	4	2	1	4	3	2	2	3	1	3	3	2	2	2	2	2	2	3	3	2	3
446	United State	white	1	other		female	3	7	5	8	0		0	0	13	18	1	2	5	5	2	3	2	2	3	2	2	1	2	2	2	4	3	4	4	4	4	2	2	4	5	5	2	2	2	2	2	2	5
447	United State	other	0	student		female	3	9	9	9	0		0	0	11	19
448	United State	black		student	16	female	2	7	9	4	0		0	0	13	98
449	United State	white		student	18	female	2	9	9	9	0		0	0	11	18	1	1	2	3	2	3	5	1	2	3	1	3	1	1	1	4	4	1	3	1	1	2	1	1	1	1	1	1	1	1	1	2	1
450	United State	white		student	19	female	2	9	9	9	0		0	0	12	98	2	4	2	4	4	3	1	2	3	3	3	1	1	3	1	5	2	1	1	1	1	2	2	4	2	2	2	1	2	1	2	2	2
451	United State	sea		student	19	female	2	5	9	9	0		0	0	12	98	4	4	2	5	1	4	5	2	4	5	3	5	3	1	2	5	4	2	3	4	1	3	2	4	1	1	1	5	5	5	1	5	1
452	United State	white		student	19	female	2	9	9	7	0		0	0	14	98	1	1	1	1	1	2	1	1	2	1	1	1	1	1	1	1	1	1	1	1	1	2	1	1	1	1	1	1	1	2	1	1	1
453	United State	white		student	21	female	2	8	8	9	0		0	0	14	16	1	1	2	3	1	1	5	1	2	1	1	3	1	1	1	2	4	1	1	1	1	1	1	2	1	1	1	1	1	1	1	1	1
454	United State	white		student	21	female	3		9	8	0		0	0	11	14	1	2	3	3	3	5	1	1	4		1	3	1	2	1	3	1	1	4	1	4	4	4	5	1	1	1	4	2	1	5	4	3
455	United State	asian		student	23	female	1	6	9	9	0		0	0	11	20	2	4	3	2	4	3	3	1	2	3	2	2	1	1	2	3	2	2	3	1	1	1	1	3	1	1	1	2	2	1	1	2	2
456	United State	black	0	student	25	female	2	8	4	1	0		0	0	13	18	3	3	3	3	3	3	3	3	3	3	3	3	3	3	3	3	3	3	3	3	3	3	3	3	3	3	3	3	3	3	3	3	3
457	United State	white	1	student	29	female	3	6	7	8	0		0	0	10	17
458	United State	white	1	student	29	female	3	6	7	8	0		0	0	10	17
459	United State	other	0	other	30	female	3	5	9	5	0		0	0	12	20	1	2	2	2	2	5	2	1	2	3	1	1	1	2	1	2	1	4	4	1	1	3	2	2	1	1	1	1	1		3	2	2
460	United State	white		postgrad	30	female	2	7	8	6	0		0	0	15	19	2	2	1	1	3	4	4	5	2	5	5	4	4	2	1	5	1	2	3	1	4	2	5	1	1	2	3	4	3	1	5	4	2
461	United State	white	1	other	32	female	4	6	9	5	0		0	0	15	17	1	1	2	3	4	2	3	2	2	5	1	5	4	1	2	5	4	1	2	1	2	2	4		3	3	3	3	2	1	1	2	1
462	United State	white		other	32	female	3	9	9	9	0		0	0	16	16	1	2	1	2	2	2	2	1	2	3	3	1	1	1	1	3	2	3	3	1	1	2	1	5	1	2	2	1	1	1	1	2	1
463	United State	white		student	32	female	2	6	8	8	0		0	0	13	15	1	5	4	4	4	5	1	3	3	5	1	5	5	5	5	5	1	1	5	5	1	3	5	5	1	1	1	5	1	5	5	5	5
464	United State	amerindi	0	student	35	female	4	1	1	1	0		0	0	16	18
465	United State	white		other	40	female	2	9	9	8	0		0	0	13	19	3	2	1	2	4	4	5	1	5	3	1	2	1	3	2	3	3	1	1	1	1	3	3	5	2	1	1	2	2	4	2	4	1
466	United State	white	1	other	42	female	3	9	9	9	0		0	0	13	18	1	2	1	2	1	3	2	1	3	2	1	2	1	1	1	1	1	2	2	1	1	1	1	2	1	1	1	1		1	1	1	1
467	United State	white	1	other	43	female	4	5	5	7	0		0	0	14	18	2	3	2	2	3	4	5	2	3	4	1	3	5	2	2	4	3	5	5	1	1	2	1	5	2	2	1	4	1	2	1	3	2
468	United State	white		umemp	45	female	3	8	9	8	0		0	0	12	20	1	1	1	1	1	1	2	1	1	1	1	1	1	1	1	2	2	1	2	1	1	2	1	1	1	1	1	1	1	1	1	1	1
469	United State	white	1	umemp	47	female	2	5	9	6	0		0	0	12	18	1	2	2	2	2	1	3	1	2	3	1	1	3	2	1	2	1	4	4	1	1	2	2	2	1	1	1	2	1	1	2	2	1
470	United State	hispanic	1	student	53	female	4	8	8	7	0		0	0	12	19	1	1	1	2	1	1	1	1	1	1	1	1	1	1	1	2	1	2	2	1	1	2	1	1	1	1	1	1	1	1	1	1	1
471	United State	white	1	other	54	female	4	9	9	6	0		0	0	15	18	1	1	3	3	1	1	3	1	2	4	1	1	1	1	1	5	3	5	5	1	3	1	1	3	1	1	1	3	1	3	1	3	1
472	United State	white	1	postgrad	30	female	3	7	7	9	0		0	0	11	17	1	1	2	1	2	1	2	1	2	1	1	2	1	1	1	2	1	1	1	1	1	1	1	1	1	1	1	1	1	1	1	1	1
473	United State	hispanic	1	other	32	female		1	5	1	0		0	0		20	1	1	2	2	1	1	2	1	1	1	1	1	1	1	1	2	2	1	1	1	1	2	1	1	1	1	1	1	1	1	1	1	1
474	United State	other	0	student	18	female	2	9	9	8	0		0	0	12	13	2	1	5	5	5	4	5		1	4	1	3	1	1	4	5	2	2	2	1	1	3	1	5	3	4	5	5	3	1	1	3	3
475	United State	other		student	18	female	3	7	8	7	0		0	0	12	98
476	United State	white		student	25	female	3	9	9	8	0		0	0	12	18	1	1	1	2	1	2	5	1	3	3	2	5	1	1	1	4	2	1	2	2	1	1	1	2	1	1	1	1	4	2	1	1	1
477	United State	white		postgrad	50	female	2	4	3	3	0		0	0	15	19
478	United State	white		student	19	female	2	7	9	8	0		0	0	12	16					3		3
479	United State	white	1	student	21	female	2	9	9	9	0		0	0	12	19	1	2	2	2	1	2	5	1	2	3	2	3	1	1	1	4	2	1	1	1	1	1	2	1	2	1	1	1	1	2	2	1	1
480	United State	white	1	other	48	female	3	6	9	5	0		0	0	11	18
481	United State	black	0	student	36	female	2	9	9	9	0		0	0	14	18	1	2	1	3	2	3	2	4	2	5	1	1	1	2	1	2	2	3	4	3	1	1	2	5	1	1	1	3	2	3	1	3	1
482	United State	white		student	25	female	2	3	3	7	0		0	0	11	14	1	2	4	2	3	5	4	1	3	4	1	3	1	2	1	4	3	2	1	1	1	5	3	1	1	1	1	2	2	1	2	2	1
483	United State	white		student	19	female	2	5	5	9	0		0	0	13	15	2	1	4	5	2	2	3	1	1	4	1	2	1	1	1	4	2	1	3	2	1	2	2	1	1	1	1	2	3	2	2	3	4
484	United State	white	1	student		female	2	9	9	8	0		0	0	11	15	1	3	1	2	2	5	5	1	3	5	2	1	3	1	1	2	2	5	5	2	1	2	2	5	2	2	2	1	1	3	1	2	2
485	United State	white	1	postgrad	29	female	2	7	9	6	0		0	0	13	21	1	2	2	2	1	2	2	1	2	2	1	1	1	1	2	4	2	2	2	2	1	1	2	2	1	1	1	1	1	2	2	2	1
486	United State	white	1	industry	21	female	3	9	9	9	0		0	0	13	16	1	1	1	1	1	2	3	1	2	1	2	1	2	1	1	3	1	1	1	1	1	2	1	1	1	1	1	1	1	1	1	2	1
487	United State	hispanic	1	student	23	female	4	2	3	4	0		0	0	13	17	1	2	1	1	1	1	3	1	1	2	1	1		1	1	1	1	1	1	1	1	1	1	1	1	1	1	1	1	1	1	1	1
488	United State	white	1	student	19	female	3	7	5	8	0		0	0	13	98	1	4	3	2	1	3	3	1	2	2	1	1	1	2	1	3	1	1	1	1	1	2	3	1	1	1	1	1	1	1	2	2	1
489	United State	white	1	umemp	25	female	3	6	4	3	0		0	0	8	98	1	1	3	1	1	2	3	1	2	1	1	4	2	1	1	5	1	2	2	3	1	2	1	1	1	1	1	2	4	1	1	2	1
490	United State	white	1	student	20	female	2	9	9	9	0		0	0	13	20	1	3	3	2	2	4	5	1	2	2	1	2	1	1	2	1	2	1	2	1	1	2	1	1	1	1	1	2	2	1	3	2	2
491	United State	hispanic	1	student	25	female	4	5	4	5	0		0	0	14	20	1	1	3	2	1	2	3	1	2	4	1	3	1	1	1	5	1	1	1	1	1	2	2	1	1	1	1	1	2	1	1	1	1
492	United State	white	1	other	23	female	2	5	6	5	0		0	0	13	19	1	3	3	3	4	5	4	1	2	2	1	2	2	2	2	4	2	2	3	1	1	2	5	1	1	1	1	2	2	1	3	3	1
493	United State	white	1	student	23	female	3	8	6	8	0		0	0	15		1	1	1	3	1	1	2	1	1	1	1	2	1	1	1	4	1	2	3	1	1	1	1	3	1	1	1	1	1	2	1	2	1
494	United State	white	1	student	18	female	2	9	9	9	0		0	0	12	14	2	1	3	2	2	1	1	1	1	1	2	2	1	3	2	3	4	1	1	1	1	1	1	2	1	1	1	2	1	2	1	3	2
495	United State	white	1	student	19	female	2	8	9	9	0		0	0	13	98	1	2	4	3	1	3	2	1	3	2	1	2	1	2	1	5	1	1	1	1	1	2	2	1	1	1	1	3	2	1	2	2	1
496	United State	hispanic	1	student	26	female	3	9	9	7	0		0	0	12	19	1	2	1	1	1	2	2	1	1	1	1	1	1	1	1	3	1	1	1	1	1	2	1	1	1	1	1	2	1	2	1	1	1
497	United State	white	1	other	24	female	4	1	2	2	0		0	0	15	15	1	1	2	1	1	1	1	1	1	1	1	1	1	1	1	3	1	2	3	1	1	1	1	1	1	1	1	1	1	1	1	1	1
498	United State	white	1	student	26	female	2	9	9	9	0		0	0	13	20	1	2	1	1	2	2	2	1	1	2	1	2	2	2	2	2	2	2	2	1	1	1	2	2	1	1	1	1	1	2	1	1	1
499	United State	white	1	other	24	female	2	9	9	9	0		0	0	13	17	1	2	4	3	1	4	5	1	3	3	1	2	2	2	3	4	2	1	2	1	1	2	3	2	1	1	1	3	3	2	1	2	3
500	United State	white	1	teach	26	female	2	9	9	9	0		0	0	15	19	2	4	3	2	2	3	3	1	2	2	1	5	2	1	1	2	2	2	3	1	1	3	2	3	1	1	1	2	1	2	2	1	1
501	United State	white	1	student	19	female	2	8	8	9	0		0	0	12	16	3	3	3	3	3	3	2	1	4	1	2	2	1	1	1	2	1	1	3	1	1	2	1	1	1	2	1	1	1	2	1	2	2
502	United State	white	1	student	19	female	3	9	8	8	0		0	0	12	98	1	1	2	2	1	1	3	1	1	3	1	2	1	1	1	3	2	2	1	1	1	1	1	1	1	1	1	1	2	1	1	1	1
503	United State	white	1	student	20	female	2	9	9	8	0		0	0	14	16	1	1	1	2	1	4	5	1	2	1	1	1	2	1	1	1	1	1	1	1	1	1	1	1	1	1	1	1	3	1	1	1	1
504	United State	white	1	student	28	female	2	9	9	8	0		0	0	14	17	2	2	1	2	2	4	5	2	5	2	2	2	2	1	2	5	2	2	3	1	1	2	1	2	1	1	1	1	1	5	1	1	1
505	United State	white	1	student	18	female	1	9	9	9	0		0	0	14	98	2	5	1	4	2	5	2	1	3	2	1	1	1	2	1	5	1	1	5	1	1	3	5	4	1	1	1	1	1	3	5	3	1
506	United State	white	1	student	18	female	2	9	9	8	0		0	0	12	15	1	3	2	4	1	4	1	1	1	2	1	2	1	1	1	1	2	3	3	5	2	1	2	1	1	1	1	1	1	3	2	1	1
507	United State	white	1	student	27	female	2	7	5	9	0		0	0	12	18	1	3	5	5	1	5	2	1	1	1	1	2	5	1	1	5	4	5	5	1	5	1	2	2	1	1	1	1	1	2	1	1	1
508	United State	white	1	student	27	female	2	7	5	9	0		0	0	12	18	1	3	5	5	1	5	2	1	1	1	1	2	5	1	1	5	4	5	5	1	5	1	2	2	1	1	1	1	1	2	1	1	1
509	United State	white	1	student	20	female	2	6	8	7	0		0	0	16	98	1	3	3	2	2	3	3	1	3	2	2	2	1	1	1	5	4	2	2	1	1	2	5	1	1	1	1	2	2	2	1	2	1
510	United State	white	1	other	27	female	3	2	8	5	0		0	0	14	18	1	3	2	2	1	4	5	1	4	2	3	4	1	1	1	4	2	1	1	2	2	2	1	1	1	1	1	1	1	2	1	2	1
511	United State	white	1	academic	26	female	3	8	8	9	0		0	0	10	17	3	3	4	4	2	3	3	3	3	3	2	3	2	3	3	3	3	3	3	2	2	2	3	3	2	2	2	2	2	3	2	2	2
512	United State	white	1	student	20	female	3	7	7	8	0		0	0	13		1	2	1	2	1	3	1		2	2	1	2	1	1	1	2	1	1	2	1	1	1	2	2	1	2	1	2	1	1	2	2	1
513	United State	white	1	student	18	female	2	7	8	9	0		0	0	13	15	1	2	3	3	1	4	4	1	2	2	1	1	1	1	1	3	1	1	1	1	1	1	1	2	1	1	1	1	1	1	1	2	1
514	United State	hispanic	1	student	24	female	3	9	7	9	0		0	0	13	15	1	2	1	1	1	2	2	1	1	4	1	1	5	1	1	1	1	5	5	1	1	1	5	1	1	1	1	1	1	1	1	1	1
515	United State	white	1	student	18	female	2	5	6	8	0		0	0	12	15	1	2	5	4	1	5	3	1	2	2	3	2	1	1	1	3	2	1	1	1	3	2	5	1	1	1	1	1	1	1	5	2	1
516	United State	white	1	other	27	female	3	9	9	9	0		0	0	13	18	1	1	2	3	1	3	4	1	4	2	2	1	1	2	1	1	2	1	2	5	1	2	1	5	3	1	1	1	1	5	1	1	1
517	United State	white	1	student	20	female	2	9	9	8	0		0	0	12	19	1	2	4	3	2	5	5	1	3	2	2	1	4	1	1	3	3	3	3	1	1	2	3	3	1	1	1	2	2	1	3	3	2
518	United State	white	1	student	20	female	3	8	9	9	0		0	0	9	17	3	1	1	1	2	4	4	3	3	2	1	2	5	4	3	5	3	1	2	1	1	2	5	1	1	1	1	3	2	2	2	2	1
519	United State	white	1	student	18	female	2	8	7	8	0		0	0	11	14	1	2	2	2	1	1	1	1	1	1	1	2	1	1	1	1	2	1	1	1	1	1	2	1	1	1	1	1	1	1	1	1	1
520	United State	white	1	industry	21	female	2	9	9	9	0		0	0	13	16	1	2	5	2	2	4	2	1	2	3	2	2	1	5	2	5	2	3	4	1	1	1	3	3	1	1	1	1	2	2	3	3	3
521	United State	white	1	student	21	female	1	2	3	1	0		0	0	12	98	1	2	3	3	5	2	5	1	2	5	1	5	3	4	5	5	5	2	2	1	5	3	5	3	2	2	2	5	4	2	2	5	1
522	United State	white	1	student	18	female	3	4	8	2	0		0	0	13	17	3	4	3	3	4	3	5	1	2	2	1	2	1	1	1	3	2	1	3	2	1	1	2	2	1	1	1	2	2	2	4	3	3
523	United State	white	1	other	24	female	4	3	9	5	0		0	0	9	17	3	5	5	1	5	4	5	1	1	5	3	5	4	1	3	5	5	5	5	5	1	5	3	5	5	3	4	5	1	2	1	3	1
524	United State	white	1	student	29	female	4	7	7	6	0		0	0	13	18	3	2	2	3	2	2	3	3	2	3	2	5	3	2	2	5	4	5	5	2	1	2	2	3	3	3	3	3	3	3	2	3	1
525	United State	white	1	student	21	female	4	6	6	4	0		0	0	11	19	1	2	3	4	4	4		3	3	4	4	3	3	2	5	4	4	3	3	3	4	4	4	3	3	3	3	3	4	4	3	3	2
526	United State	hispanic	1	student	37	female	3	2	5	1	3	18	0.5	1	13	15	1	5	1	3	5	3	5	5	5	5	3	2	5	3	3	2	1	1	1	1	1	3	5	3	3	3	3	5	2	2	4	4	5
527	United State	black	0	other	26	female	4		6	6	3	13	0.5	1	12	17	1	2	2	3	1	5	3	1	5	2	1	1	3	5	1	3	2	2	4	2	3	3	2	5	2	1	1	2	1	4	2	2	2
528	United State	white	1	other		female	2	5	5	4	5	19	0.5	1	12	18	1	2	1	3	3	3	5	1	5	5	1	5	4	3	2	2	4	4	4	1	1	3	1	2	2	4	1	1	2	4	1	3	1
529	United State	other	0	student	33	female	3	7	9	2	3	19	0.5	1	14	16	1	1	2	2	1	1	2	1	3	1	1	1		1	1	1	1	1	2	1	1	2	1	2	1	1	1	2	2	2	1	1	1
530	United State	white	1	student	31	female	3	2	5	1	5	27	0.5	1	12	23	1	1	2	3	2	1	5	2	1	2	1	2	1	3	1	5	2	2	3	1	1	2	1	1	1	1	1	1	1	2	1	3	3
531	United State	other	0	other	38	female	3	2	5	3	5	18	0.5	1	14	18	4	3	2	2	5	1	1	2	3	5	1	1	2	1	2	5	1	1	2	1	1	2	2	2	1	1	1	3	1	4	1	4	1
532	United State	white	1	other	24	female	3	9	9	7	3	20	0.5	1	13	21	1	2	1	3	1	1	2	1	2	1	1	2	1	1	1	2	1	1	1	1	2	1	1	1	1	1	1	1	1	1	1	2	1
533	United State	white	1	student	25	female	4	9	5	5	5	24	0.5	1	15	16	1	1	1	1	1	1	2	1	1	1	1	1	1	1	1	2	1	1	1	1	1	1	1	2	1	1	1	1	1	2	1	1	1
534	United State	white	1	postgrad	23	female	1	8	9	4	3	18	0.5	1	12	98	2	4	3	4	4	5	2	2	5	4	3	3	2	2	4	3	2	1	2	3	2	3	1	2	2	2	2	4	2	3	1	4	1
535	United State	other	0	student		female	2		9	9	3	23	0.5	1	11	19	1	2	2	3	3	5	5	1	5	1	1	1	5	2	1	5	1	5	5	1	1	1	5	1	1	1	1	1	1	1	1	1	1
536	United State	other	0	student		female	3	9	9	9	3	22	0.5	1	11	19	1	1	1	3	1	5	4	1	3	1	1	3	1	1	1	3	1	3	3	3	1	1	1	1	1	1	1	1	1	1	1	1	1
537	United State	white		student	36	female	3	7	9	4	5	25	0.5	1	12	16
538	United State	white		student	47	female	4	9	2	1	5	16	0.5	1	13	17
539	United State	white	1	other	33	female	3	3	3	1	5	22	0.5	1	15	22	1	1	2	1	1	1	3	1	2	1	1	2	1	1	1	4	2	1	1	1	1	1	1	1	1	1	1	3	2	2	1	1	1
540	United State	white		student	18	female	3	2	6	3	3	14	0.5	1	13	98	1	1	3	2	2	2	4	2	3	3	1	2	1	1	2	2	2	1	1	1	1	2	2	2	2	2	1	1	2	2	2	1	1
541	United State	hispanic	1	student	26	female	4	5	9	6	3	15	0.5	1	13	20
542	United State	unselect		unselect	28	female	3	3	6	1	5	20	0.5	1	12	22	1	2	1	1	3	2	2	2	4	3	2	5	2	2	2	5	2	1	3	3	1	2	3	1	1	2	2	3	2	3	3	3	1
543	United State	white	1	student	30	female	2	6	9	5	3	12	0.5	1	12	17	1	1	1	2	2	2	3	3	2	2	2	2	4	1	1	3	2	4	4	2	1	2	2	2	2	2	2	2	2	2	1	2	1
544	United State	white	1	umemp	32	female	4	9	9	5	5	20	0.5	1	11	14	1	1	1	1	1	1	3	1	1	1	1	1	1	1	1	2	1	5	5	1	1	1	1	1	1	1	1	1	2	1	1	1	1
545	United State	white	1	student	33	female	2	9	9	6	3	17	0.5	1	12	15
546	United State	white	1	student	37	female	3	6	9	6	5	30	0.5	1	11	17	1	2	2	3	4	2	4	1	2	2	1	3	1	1	1	4	2	1	2	1	1	2	1	5	1	2	1	3	2	3	1	2	2
547	United State	white		umemp	49	female	3	3	9	2	3	13	0.5	1	13	18	1	3	1	1	1	1	2	1	1	4	1	1	5	2	1	5	4	1	2	2	1	3	1	1	1	1	1	3	3	2	1	2	3
548	United State	other	0	student		female	2	3	6	4	3	17	0.5	1	13	98	5	1	1	1	4	1	1	1	4	2	1	3	1	1	1	4	4	2	4	1	1	3	1	2	1	1	1	1	1	1	1	5	1
549	United State	white		student	24	female	3	2	7	2	3	13	0.5	1	12	13	1	1	1	2	1	1	2	1	1	2	1	2	1	1	2	2	2	2	2	1	1	1	1	1	1	1	1	1	1	1	1	1	1
550	United State	white	1	student	32	female	3	2	7	1	3	12	0.5	1	12	15	1	2	1	1	1	2	2	1	2	4	1	1	1	1	1	3	1	4	5	1	1	2	1	3	1	1	1	1	1	2	1	1	1
551	United State	white	1	student	33	female	2	9	9	6	3	15	0.5	1	13	15	1	1	4	1	1	3	2	1	1	3	1	2	1	1	1	3	1	1	1	1	1	2	2	2	1	1	1	2	1	2	1	1	1
552	United State	white		student	35	female	3	1	1	2	5	8	0.5	1	10	14	1	1	1	2	1	1	1	1	5	1	1	1	1	1	1	5	1	1	1	1	1	1	1	1	1	1	1	1	1	1	1	1	1
553	United State	white		other	41	female	4	2	2	1	5	35	0.5	1	12		1	1	1	3	1	3	4	1	2	2	1	2	3	1	2	4	3	4	4	3	1	2	1	2	2	2	1	1	1	3	1	2	2
554	United State	white	1	student	45	female	3	7	9	7	5	23	0.5	1	12	12	2	3	3	4	2	4	5	2	3	4	2	1	2	1	1	5	2	1	2	3	1	2	1	3	1	2	1	1	1	2	1	2	1
555	United State	white	1	student	43	female	3	3	9	5	3	17	0.5	1	12	21	1	2	1	4	1	1	3	1	2	2	2	5	1	1	1	4	1	1	1	1	2	2	1	2	3	2	1	1	1	1	1	3	1
556	United State	white		student	24	female	3	1	1	3	3	12	0.5	1	15	17	1	1	1	2	1	5	3	1	2	5	1	1	1	1	2	2	3	3	3	1	1	1	1	1	1	1	1	1	1	1	1	1	1
557	United State	white		student	43	female	2	7	9	6	3	21	0.5	1	11	17	1	2	2	2	2	2	2	1	2	2	1	2	3	2	2	2	2	2	2	2	1	2	1	3	2	2	1	2		3	1	2	1
558	United State	black	0	student		female	2	6	3	1	3	12	0.5	1	12	14	1	2	2	2	1	3	2	2	2	2	2	1	3	1	1	2	1	4	4	2	2	2	1	3	3	2	2	1	1	2	1	2
559	United State	hispanic	1	other	35	female	3	1	2	1	3	16	0.5	1	12	16
560	United State	hispanic	1	other	35	female	4	1	2	1	3	16	0.5	1	12	16	1	1	1	1	1	2	1		2	2	1	1	1	1	1	1	1	2	2	1	1	2	1	2	1	1	1	2	1	2	1	2	1
561	United State	unselect		student	20	female	3	7	9	9	3	13	0.5	1	13	16	2	2	2	1	2	1	1	2	1	2	4	1	2	2	1	1	1	2	2	1	1	2	1	1	3	3	3	2	3	1	2	2	2
562	United State	white	1	other	33	female	3	5	9	7	5	18	0.5	1	12	15
563	United State	other	0	other	34	female	4	5	5	7	5	6	0.5	1	10	15
564	United State	white	1	student	21	female	2	9	9	9	5	18	0.5	1	13	17	1	1	1	1	1	1	5	1	1	1	1	4	1	1	1	4	5	1	1	1	1	1	1	1	1	1	1	1	1	1	1	1	1
565	United State	white	1	student	26	female	2	5	9	9	5	24	0.5	1	15	18	1	1	1	1	1	1	1	1	4	2	1	1	1	1	1	4	1	5	5	1	1	3	1	3	1	1	1	3	1	1	1	2	1
566	United State	white	1	student	20	female	1	1	8	1	5	17	0.5	1	13	18	3	2	1	2	3	2	1	1	3	1	1	3	3	1	1	4	3	1	1	2	1	2	4	3	1	1	1	2	4	2	3	5	1
567	United State	white	1	student	29	female	3	9	9	6	5	25	0.5	1	13	17	1	1	1	1	1	1	3	1	1	4	1	1	5	2	1	3	1	3	3	1	1	1	1	1	1	1	1	1	1	3	1	1	1
568	United State	white	1	student	18	female	2	2	9	2	3	15	0.5	1	13	16	1	3	1	2	1	2	4	2	3	1	1	3	1	1	1	4	2	1	2	1	1	1	4	4	1	1	1	1	1	2	5	1	1
569	United State	white	1	student	19	female	2	9	9	5	3	13	0.5	1	11	15	1	4	4	3	3	4	5	1	4	4	2	5	1	4	4	4	4	4	4	2	2	3	4	5	3	3	3	4	4	4	4	4	4
570	United State	white	1	student	19	female	2	9	9	6	3	13	0.5	1	11	15	1	2	3	3	3	3	4	2	4	4	3	5	1	1	1	5	5	4	4	1	1	3	2	4	3	3	2	4	2	2	2	2	2
571	United State	white	1	student	19	female	2	7	1	1	99	2	0.5	1	10	14	2	2	2	3	2	2	5	1	2	5	1	3	3	1	1	4	3	1	4	3	1	3	3	5	1	1	1	3	2	5	1	2	1
572	United State	white	1	student	26	female	4	9	9	1	3	13	0.5	1	13	14	1	1	1	5	1	1	5	1	1	1	1	1	1	5	1	5	5	5	4	1	1	2	5	1	1	1	1	1	1	5	5	3	1
573	United State	other	0	student	27	female	4	9	9	4	3	9	1	1	12	18	1	2	1	1	1	1	1	1	1	1	1	1	1	1	1	2	1	1	1	1	1	1	1	1	1	1	1	1	1	1	1	1	1
574	United State	white	1	student	24	female	4	1	9	1	3	1	1	1	10	13	1	1	2	2	1	2	5	1	1	1	4	3	1	1	1	5	2	1	2	1	1	2	1	1	1	1	1	4	2	1	1	3	1
575	United State	white	1	student	21	female	3	2	8	1	3	9	1	1	12	14	1	1	1	3	2	4	3	1	2	3	1	2	1	1	1	3	2	1	1	1	1	2	1	1	1	1	1	1	2	1	1	3	1
576	United State	white	1	other	28	female	4	4	2	4	3	2	1	1	12	16	1	1	1	1	1	2	3	1	1	1	1	1	1	1	1	5	2	1	1	2	1	2	1	1	1	1	1	2	1	5	1	2	1
577	United State	white	1	student	20	female	3	3	6	2	3	3	1	1	13	15	3	3	4	4	2	4	4	1	2	3	1	3	1	2	1	5	4	1	2	2	2	2	2	3	1	1	1	5	3	2	2	1	1
578	United State	white	1	student	21	female	4				99	3	1	1
579	United State	white		umemp	39	female	3	9	9	1	3	2	1	1	13	17	1	1	1	3	1	1	5	1	1	3	1	1	1	1	1	3	1	1	1	1	1	1	1	1	1	1	1	3	1	1	1	1	1
580	United State	black		other		female	2	7	9	7	1		1	1	10	13	1	1	3	1	1	4	1	1	2	1	1	1	1	5	1	1	1	1	1	2	1	1	1	1	1	1	1	2	1	4	1	2	1
581	United State	white	1	student	21	female	3	1	4	1	3	3	1	1	12	16
582	United State	white		student	21	female	2	8	8	8	3		1	1	15	98
583	United State	white	1	other	22	female	1	6	9	9	1		1	1	11	18
584	United State	white	1	student	22	female	2	2	9	1	99	3	1	1	13	16
585	United State	other	0	postgrad	25	female	3	1	4	3	3	5	1	1	11	98
586	United State	other	0	student	26	female	3	3	5	5	3	2	1	1	14	18
587	United State	amerindi	0	postgrad	42	female	2		6		99		1	1	11	14
588	United State	white	1	other	36	female	2	8	9	8	3	9	1	1	11	14	1	2	1	1	1	1	5	1	3	1	1	2	1	1	1	1	2	2	4	1	1	1	1	1	1	1	1	1	1	2	1	1	1
589	United State	white		other	18	female	3	4	3	3	3	5	1	1	12	15	1	2	4	4	2	4	4	2	2	4	1	5	2	2	1	5	3	2	3	1	1	3	2	1	1	1	1	3	2	1	2	2	1
590	United State	hispanic		student	19	female	4	4	6	1	3	5	1	1	12	15	1	1	3	2	4	4	5	2	3	4	2	4	1	1	1	4	4	3	3	1	2	4	4	2	2	1	1	2	2	2	1	2	2
591	United State	white		student	20	female	2	2	1	4	3	1	1	1	12	15	1	2	5	4	3	5	5	1	5	3	4	4	5	3	2	5	5	5	5	1	1	3	5	4	1	1	2	3	1	1	3	3	3
592	United State	white		student	20	female	4	1	9	1	3	1	1	1	11	98	2	2	2	2	1	2	3	1	2	3	1	3	1	1	1	4	3	2	5	1	1	2	1	4	1	1	1	3	1	2	1	3	1
593	United State	white		student	21	female	3	5	7	3	3	6	1	1	13	16	2	3	2	3	2	4	4	1	2	2	3	3	1	1	1	4	4	1	3	1	1	2	1	2	1	1	1	3	3	1	1	2	1
594	United State	white		student	22	female	2	2	4	2	99	6	1	1	13	17	1	2	2	3	3	3	2	1	2	1	1	2	1	1	1	2	2	1	2	2	3	2	1	3	1	1	1	1	2	2	2	2	2
595	United State	white	1	student	24	female	3	6	8	4	3	9	1	1	12	16
596	United State	white	1	student	35	female	3	1	3	1	3	8	1	1	13	16	1	2	2	3	3	3	5	2	3	3	3	4	2	2	2	4	4	3	4	2	1	4	4	2	3	4	2	2	1	4	2	3	1
597	United State	white	1	student	36	female	2	4	4	2	3	5	1	1	12	15	1	1	1	2	2	3	3	1	5	2	1	1	1	1	1	1	1	1	1	1	1	1	1	1	1	1	1	1	1	1	1	2	1
598	United State	white		student	37	female	3		7	2	3	1	1	1	11	18	1	2	3	3	1	3	4	2	3	1	1	4	1	3	3	5	4	1	2	1	1	1	1	1	1	1	1	3	2	1	2	2	1
599	United State	white	1	student	37	female	4	3	9	3	3	8	1	1	12	16
600	United State	white		student	20	female	3	2	9	1	1		1	1	14	98	1	3	3	3	1	5	2	2	4	4	4	1	2	1	2	5	3	2	4	2	2	2	3	4	2	2	3	2	2	2	3	3	1
601	United State	white		student	20	female	3	1	9	1	1	1	1	1	10	14	1	2	2	2	1	3	4	1	2	4	1	3	1	2	2	4	3	4	5	1	1	1	1	2	2	2	1	1	1	1	1	2	1
602	United State	white		postgrad	47	female	2	1		1	1	0	1	1	15	16	1	2	4	4	1	3	2	1	3	1	1	3	4	3	1	3	2	1	3	2	1	3	2	2	1	2	1	3	2	2	1	2	1
603	United State	black	0	student		female	4	1	6	3	3	0	1	1	11	11	1	2	2	5	3	5	5	4	4	5	2	4	4	5	3	5	5	5	5	5		4	3	5	1	1	1	5	3	4	1	1	1
604	United State	white		student		female	3	3	3	1	99	5	1	1	10	12	1	2	3	3	2	1	3	2	4	4	2	2	2	2	1	3	2	4	4	1	1	3	1	3	2	2	2	2	2	2	1	2	1
605	United State	white		student	18	female	2	9	9	3	3	3	1	1	10	15	1	3	5	4	2	4	4	1	4	4	1	2	1	1	1	5	4	5	5	2	2	4	5	4	1	1	1	1	2	3	3	3	1
606	United State	other	0	student	23	female	2	1	8	9	3	5	1	1	13	14	3	5	2	2	4	1	2	2	3	2	2	1	1	1	1	2	1	1	1	1	1	1	1	1	1	1	1	1	1	1	2	3	2
607	United State	white		other	24	female	3	6	7	5	3	5	1	1	13	19	1	2	1	1	2	1	4	2	1	2	1	3	3	1	2	2	1	1	1	1	1	2	2	1	1	2	1	1	1	2	2	3	1
608	United State	hispanic		student	25	female	3	1	6	1	1	0	1	1	10	17	1	1	3	3	1	3	4	1	2	3	2	1	2	1	1	2	1	3	5	1	1	2	2	5	1	1	1	1	1	1	1	2	1
609	United State	white		student	25	female	3	9	9	2	3	8	1	1	13	15	1	1	3	1	4	1	5	1	2	5	1	2	1	1	1	5	2	5	5	1	1	2	1	1	1	1	1	2	2	1	2	4	1
610	United State	other	0	student	28	female	3		9	1	1		1	1	13	17	1	1	1	1	1	3	4	1	4	5	1	3	1	1	3	5	2	4	5	3	4	3	3	5	1	1	1	1	1	2	2	2	1
611	United State	white	1	student	30	female	4	1	1	1	3	1	1	1	10	15	1	2	1	1	1	5	2	1	2	4	1	2	1	1	1	3	1	3	4	1	1	2	2	1	1	1	1	1	1	4	3	2	1
612	United State	white	1	teach	33	female	2	2	7	4	3	6	1	1	12	15	1	1	4	2	1	4	2	1	3	3	4	2	2	1	1	4	2	1	2	2	1	2	3	2	2	2	4	2	3	2	1	2	1
613	United State	white		student	34	female	4	9	9	7	3	6	1	1	12	16	1	5	3	4	5	5	5	4	5	5	3	4	5	3	3	5	3	5	5	5	5	5	5	5	2	2	2	3	3	4	4	4	1
614	United State	white	1	other	36	female	3	3	3	1	3	9	1	1	9	12	1	3	1	2	2	4	2	1	4	3	1	1	2	1	2	4	2	2	1	1	1	2	3	3	1	1	1	5	2	2	2	2	2
615	United State	white	1	student	43	female	4		9	2	3	3	1	1	12	22	1	1	1	1	2	2	1	1	2	5	1	1	1	1	1	2	1	1	2	2	1	1	2	1	1	1	1	2	1	2	1	1	1
616	United State	white	1	student	35	female	3	1	7	1	1	0	1	1	12	14
617	United State	hispanic	1	student	24	female	4	2	2	1	3	2	1	1	13	17
618	United State	other	0	student	18	female	2		9	1	1	0	1	1	10	13	1	5	3	5	2	5	2	1	5	5	1	1	1	1	1	5	3	5	5	5	1	3	5	3	1	2	1	5	1	5	5	2	4
619	United State	other	0	student	20	female	3		9	7	1		1	1	10	14
620	United State	other		umemp	21	female	4	1	4	4	1		1	1	13	13	3	3	3	3	3	3	3	3	3	3	3	3	3	3	3	3	3	3	3	3	3	3	3	3	3	3	3	3		3	3	3	3
621	United State	white		student	21	female	4	1	4	1	3	1	1	1	13	16
622	United State	white		student	21	female		1	4	1	3	1	1	1	13	16	1	2	2	2	2	2	4	1	2	3	1	2	1	1	1	5	2	2	2	1	2	2	2	1	1	1	1	2	1	1	1	4	1
623	United State	white	1	student		female	3	4	4	1	3	5	1	1	12	16	3	2	4	2	4	2	3	1	2	2	2	2	2	3	2	3	3	2	3	2	1	3	2	3	1	2	1	3	2	2	2	3	2
624	United State	other	0	other	20	female	4	3	9	4	1		1	1	13	14	1	1	1	2	1	3	1	1	2	1	1	1	2	1	1	1	1	1	1	1	1	1	1	2	1	1	1	1	1	1	1	1	1
625	United State	white		other	25	female	4	1	6	1	1		1	1	13	17	2	1	5	5	3	4	2	1	2	4	1	4	2	1	1	5	5	1	2	1	2	5	3	1	1	1	1	3	2	1	1	4	1
626	United State	white		academic	28	female	4	1	3	3	3	5	1	1	14	13	1	1	3	5	3	1	5	1	1	3	1	5	5	5	1	3	5	5	5	1	1	4	1	1	1	1	1	3	1	5	1	3	1
627	United State	other	0	student	29	female	2		6	1	1		1	1	12	13	1	2	1	1	2	2	3	1	2	1	1	1	1	1	1	3	2	1	2	2	1	1	3	2	1	1	1	2	2	1	2	1	1
628	United State	other	0	student	30	female	4	1	9	1	3		1	1	16	16	1	1	1	4	2	1	1	3	2	1	1	1	1	1	1	3	1	1	1	1	1	2	1	2	2	2	1	1	1	1	1	2	1
629	United State	other	0	other	23	female	3	1	9	3	3	1	1	1	11	15
630	United State	white	1	umemp		female	4	1	4	1	3	8	1	1	14	14	1	3	1	2	4	4	5	2	2	2	1	2	1	2	2	3	3	1	2	3	1	2	4	4	1		1	2	2	3	2	3	5
631	United State	hispanic	1	other	40	female	2	4	8	2	3	11	1	1	10	17	1	2	1	2	1	2	2	1	2	2	1	2	2	1	1	2	2	2	3	1	1	2	1	1	1	1	1	1	1	2	1	2	2
632	United State	amerindi	0	student	44	female	3	2	9	2	3	2	1	1		14	1	1	1	1	1	1	1	1	1	1	1	1	1	1	1	3	2	1	1	1	1	1	1	2	1	1	1	2	1	2	2	2	1
633	United State	white		other	30	female	3		2	1	3	1	1	1	12	14
634	United State	other	0	student	19	female	4	2	9	1	3	7	1	1	9	13	1	2	3	3	2	2	2	1	3	1	1	1	1	2	1	3	1	2	2	1	1	2	1	1	1	1	1	2	2	1	1	2	1
635	United State	hispanic	1	student		female	4	2	8	1	3	5	1	1	11	14	1	1	2	3	1	2	3	1	2	2	1	1	1	1	1	3	2	2	2	1	1	1	1	2	1	1	1	1	1	1	1	2	1
636	United State	white	1	student	22	female	3	6	9	7	3		1	1	12	18
637	United State	white		student	18	female	2	9	6	3	3	7	1	1	14	15	2	5	5	4	4	3	2	1	5	3	1	3	1	1	1	2	1	1	3	1	2	3	5	2	1	1	1	2	2	5	2	2	1
638	United State	asian	0	student		female	4	1	6	6	3	1	1	1	15	25	1	2	5	5	1	2	4	4	3	5	1	5	5	3	1	3	4	4	4	5	3	4	4	5	2	2	2	2	3	3	2	1	1
639	United State	white	1	student	23	female	4	7	9	8	3	2	1	1	13	16	1	3	2	2	1	4	2	2	2	2	1	1	4	1	1	1	1	3	3	3	2	2	5	1	1	1	1	1	1	1	3	3	1
640	United State	white	1	student	19	female	3	2	8	1	3	4	1	1	11	98	2	1	2	3	1	2	5	1	2	1	1	5	1	2	2	2	4	3	3	3	1	2	1	1	1	1	1	1	1	3	4	3	1
641	United State	white	1	student	27	female	2	9	9	9	3		1	1	11	23	1	1	5	1	2	2	5	1	3	2	1	1	5	1	1	2	1	1	1	1	1	1	5	1	1	1	1	2	1	1	3	1	3
642	United State	white	1	student	25	female	3	7	9		3	5	1	1	17	18	2	3	2	2	1	3	5	1	3	4	2	4	4	5	2	5	3	2	2	1	1	2	4	4	1	1	1	3	3	3	2	2	2
643	United State	white	1	student	29	female	4		2	3	3	2	1	1	11	15	1	2	2	2	1	1	2	1	2	1	1	1	1	2	1	4	2	3	3	1	1	3	2	2	1	1	1	3	1	1	1	1	1
644	United State	white	1	other	28	female	3	1	6	1	1	0	1	1	11	12	1	2	2	1	1	2	2	1	3	2	1	1	1	1	1	4	1	1	1	5	1	1	2	1	1	1	1	3	1	3	2	1	1
645	United State	white	1	student	20	female	4	5	7	7	3	5	1	1	11	98	1	3	2	2	1	3	5	1	2	4	1	2	3	1	1	4	2	1	2	1	1	2	4	1	1	1	1	1	2	1	4	1	1
646	United State	white	1	student	25	female	3	5	2	1	99	5	1	1	13	15	1	4	5	2	5	3	4	1	4	4	1	2	1	1	1	5	3	1	3	1	1	1	3	1	1	1	1	1	1	2	3	4	1
647	United State	white	1	student	19	female	2	2	9	2	3		1	1	12	19	1	2	5	3	5	5	2	1	2	2	1	3	5	4	1	5	2	4	2	1	1	2	4	1	1	1	1	3	1	3	2	3	1
648	United State	white	1	student	25	female	2	9	9	6	3	6	1	1	12	16	1	2	4	4	2	4	5	1	3	2	1	3	2	1	1	3	5	5	5	3	3	2	2	4	2	2	2	2	3	4	2	2	1
649	United State	white	1	student	18	female	2	8	8	8	3	2	1	1	16	16	1	1	3	3	1	2	2	1	2	1	1	1	1	1	3	3	3	1	1	5	2	3	3	3	1	1	1	1	1	2	1	1	1
650	United State	white	1	student	23	female	4	1	9	1	1	0	1	1	12	16	1	3	2	4	1	4	5	2	2	3	2	4	5	3	1	5	5	3	3	2	1	2	2	1	2	2	2	2	4	2	5	2	4
651	United State	white	1	umemp	24	female	2	3	5	2	3	7	1	1	15	19	4	2	4	3	5	5	5	4	3	3	4	5	3	1	2	4	4	1	4	1	4	3	2	1	2	3	4	2	2	1	3	5	2
652	United State	white	1	other	23	female	3	1	7	1	3	0.5	1	1	10	12	1	1	2	2	1	1	2	1	3	1	1	3	1	1	1	5	2	1	2	1	2	3	1	2	1	1	1	1	1	1	1	2	1
653	United State	white	1	student	27	female	3	4	2	1	3	4	1	1	12	14	1	2	4	3	1	2	3	1	4	4	1	2	1	3	1	4	2	5	5	1	1	2	1	3	1	1	1	1	2	2	1	2	1
654	United State	white	1	student	27	female	4	3	8	1	3	4	1	1	13	17	2	1	3	3	4	3	4	1	2	4	2	3	4	2	2	3	3	4	4	1	1	3	2	1	1	1	1	2	3	2	1	3	1
655	United State	white	1	student	18	female	3	4	7	3	3		1	1	12	98	2	2	5	2	1	2	5	5	2	1	1	5	5	1	2	2	5	1	1	1	1	2	2	1	1	1	1	2	2	2	2	2	1
656	United State	white	1	student	22	female	4	1	4	1	3		1	1	11	13	1	3	5	3	2	4	1	1	1	5	2	1	4	4	1	3	1	1	4	1	4	3	4	3	1	1	1	4	2	1	1	1	1
657	United State	white	1	student	19	female	3	2	8	4	3	3	1	1	12	98	1	4	5	5	1	3	5	4	3	4	2	4	2	2	1	4	5	1	2	1	3	5	4	3	1	2	1	2	3	2	3	2	1
658	United State	white	1	other	23	female	3	7	3	4	3	6	1	1	13	14	1	2	1	2	2	3	4	1	2	3	3	2	2	1	1	3	1	1	2	1	2	2	2	2	1	1	1	2	2	2	1	3	1
659	United State	white	1	student	27	female	2	2	3	1	3		1	1	12	14	1	2	2	3	2	5	5	1	2	2	2	3	4	2	2	4	3	4	5	2	2	3	2	4	2	2	2	4	2	2	1	2	2
660	United State	hispanic	1	student	27	female	3	1	3	1	3	1	1	1	11	14	1	2	5	3	1	3	5	1	2	5	1	4	3	2	1	4	5	3	3	4	1	3	2	4	1	1	1	2	1	3	1	3	1
661	United State	white	1	student	25	female	2	2	7	5	3	5	1	1	12	15	3	3	3	3	3	3	3	3	3	3	3	3	3	3	3	3	3	3	3	3	3	3	3	3	3	3	3	3	3	3	3	3	3
662	United State	white	1	student	39	female	2	1	1	1	4	2	98	1	13	24	1	2	2	2	3	1	2	1	2	2	1	1	3	1	1	2	1	1	3	1	1	1	2	2	1	1	1	2	1	2	1	1	1
663	United State	white	1	umemp	36	female	3	7	8	3	4	11	98	1	11	13	1	4	1	1	2	3	2	2	3	5	2	3	1	1	1	3	1	3	4	1	1	1	2	2	1	1	1	1	1	3	2	2	1
664	United State	white	1	student	33	female	4	9	1	1	4	1	98	1	13	17	1	1	3	5	5	1	1	1	4	1	1	4	4	1	1	5	4	1	5	5	1	3	1	1	1	1	1	1	1	3	1	4	1
665	United State	white	1	student	20	female	2	6	7	9	2		98	1	8	14	1	1	4	4	2	5	5	1	1	4	1	1	2	1	1	1	1	4	5	1	1	1	5	1	1	1	1	1	3	1	5	2	1
666	United State	white	1	student	39	female	3	3	1	2	4	15	98	1	13	14	1	3	2	3	2	5	4	1	3	2	2	3	3	1	1	4	3	4	5	1	1		5	5	1	4	1	3	2	1	3	3	5
667	United State	white	1	student	39	female	3	3	1	2	4	15	98	1	13	14	1	3	2	3	2	5	4	1	3	2	2	3	3	1	1	4	3	4	5	1	1		5	5	1	4	1	3	2	1	3	3	5
668	United State	white		student	21	female	3	2	3	2	4	9	98	1	11	13
669	United State	white		student	28	female	4	4	2	2	4	11	98	1	13	17
670	United State	white		student	19	female	2	7	7	8	2		98	1	14	17	3	3	3	3	3	3	3	3	3	3	3	3	3	3	3	3	3	3	3	3	3	3	3	3	3	3	3	3	3	3	3	3	3
671	United State	white		umemp	38	female	3	9	3	2	4	1	98	1	14	16	1	1	3	2	1	2	3	1	1	2	1	3	1	2	3	3	1	1	2	1	1	2	2	2	1	1	1	1	2	1	1	2	1
672	United State	white	1	other	20	female	4	5	4	2	4	6	98	1	16	98
673	United State	white		student	19	female	2	9	9	7	4	9	98	1	13	17	1	1	1	1	1	1	2	1	1	1	1		1	2	1	2	1	1	1	1	1	1	1	1	1	1	1	1	1	1	1	1	1
674	United State	black	0	student	39	female	4	6	4	3	4		98	1	13	15	3	1	1	2	1	1	4	1	2	1	1	1	1	1	1	2	1	3	4	2	1	2	1	5	1	1	1	1	1	2	1	1	1
675	United State	white	1	other	48	female	2	9	6	9	4	12	98	1	11	14	1	3	1	1	1	3	1	1	2	1	1	1	1	1	1	3	1	3	5	1	1	1	2	1	1	1	1	2	1	1	2	1	1
676	United State	hispanic	1	student	19	female	3	9	9	6	2		98	1	10	16
677	United State	white		student	20	female	3	9	9	7	4	16	98	1	11	16
678	United State	white	1	other	50	female	3	1	2	1	4	12	98	1	15	17	1	1	2	2	1	1	2	1	1	1	1	1	1	1
679	United State	white	1	other	31	female	4	7	9	2	4	4	98	1	13	16	1	1	1	1	1	1	1	1	2	1	1	1	2	1	1	1	1	1	1	1	1	1	1	1	1	1	1	1	1	1	1	1	1
680	United State	white	1	student	37	female	3	2	1	1	4	3	98	1	12	12	1	1	2	2	4	1	4	1	2	1	1	1	5	1	1	4	2	1	1	1	1	2	3	1	1	1	1	1	1	1	1	2	1
681	United State	white	1	student	20	female	2	7	8	4	4	16	98	1	13	16	2	2	1	2	4	2	5	1	2	3	1	2	2	1	2	5	2	4	5	1	1	2	1	1	1	2	1	5	1	4	1	4	1
682	United State	white	1	other	18	female	4	1	1	3	4	10	98	1	10	12	5	1	2	2	2	1	5	1	1	2	2	2	1	1	2	2	3	1	1	1	1	2	1	1	1	1	1	1	1	2	1	1	1
683	United State	white	1	other	25	female	3	7	1	1	4	3	98	1	11	13	1	1	3	2	1	1	2	1	1	1	1	1	1	1	1	3	2	1	1	1	1	1	1	1	1	1	1	2	2	1	1	2	1
684	United State	white	1	student	22	female	3	7	7	6	4	13	98	1	12	16	1	2	4	4	2	2	2	1	2	2	1	2	1	1	2	3	2	1	1	2	1	1	2	2	1	1	1	3	2	2	2	2	2
685	United State	white	1	other	24	female	4	9	7	3	4	4	98	1	15	17	2	4	5	5	4	4	3	2	2	1	1	3	4	1	2	5	4	3	4	1	1	2	1	1	1	1	1	4	2	5	1	2	5
686	United State	hispanic	1	other	25	female	4	5	5	7	4	16	98	1		15	1	1	1	3	1	3	3	1	3	4	1	1	1	1	1	1	2	5	5	1	1	1	1	5	1	1	1		1	5	1	1	1
687	United State	white	1	other	27	female	2	7	1	5	4	3	98	1	12	18	1	1	3	4	2	5	5	1	4	5	1	1	1	1	1	5	3	5	5	1	1	3	1	1	1	1	1	2	3	3	1	3	1
688	United State	white	1	student	22	female	3	8	8	5	4	20	98	1	9	17	1	1	1	3	3	2	4	1	2	1	1	4	5	1	1	5	5	2	2	1	1	2	1	2	1	1	1	3	2	1	1	1	1
689	United State	white	1	student	23	female	2	8	3	4	4	11	98	1	15	17	1	3	2	1	1	3	5	2	1	1	1	1	2	1	1	3	2	1	3	2	1	1	4	1	1	1	1	1	2	4	3	2	1
690	United State	white	1	student	23	female	4	7	1	1	4	12	98	1	11	16	1	5	5	3	4	2	5	1	3	5	1	4	2	1	1	5	5	4	5	1	2	3	1	1	1	1	3	4	1	1	1	2	2
691	Australia	white		student	18	male	2	1	9	9	99	2			98	17	1	1	2	2	1	2	5	1	1	2	1	3	2	1	1	5	2	1	1	1	1	1	1	1	1	1	1	2	2	2	1	2	1
692	Australia	other	0	student	18	male	1	5	8	2	99					98	1	1	2	2	1	1	1	1	4	1	1	2	1	1	1	1	2	1	1	1	1	2	1	1	1	1	1	2	1	2	1	2	1
693	Australia	white		student	21	male	1	2	2	4	0	4				24	2	3	3	3	3	3	3	3	3	3	3	3	3	3	3	3	3	3	3	3	3	3	3	3	3	3	3	3	3	3	3	3	3
694	Australia	white	1	student	19	male	1	6	6	1	99	3				14	1	2	1	2	1	3	2	1	2	2	2	1	1	1	1	3	1	1	1	1	1	1	2	1	1	1	1	1	2	1	2	1	1
695	Australia	white	1	student	18	male	1				0		0	0
696	Australia	pakistan	0	student	21	male	1	9	9	9	0		0	0
697	Australia	white	1	student	18	male	3	9	9	9	0		0	0		98
698	Australia	white	1	student	20	male	3	7	9	9	0		0	0		17
699	Australia	white		student	20	male	3	9	9	6	0		0	0		98
700	Australia	sea	0	student	18	male	3	5	7	7	0		0	0		14	1	1	3	4	1	4	4	2	4	4	4	2	1	1	2	5	2	3	4	1	2	2	1	1	1	1	3	1	1	2	1	2	1
701	Australia	other	0	student	18	male	2	6	8	5	0		0	0		98	2	3	3	3	2	4	3	1	3	2	2	1	3	1	1	3	2	1	2	1	2	2	2	2	1	1	1	1	2	2	2	2	1
702	Australia	other	0	unselect	18	male	1	1	1	1	0		0	0		13	1	1	1	1	1	1	1	2	2	2	2	2	2	2	2	2	2	2	2	3	3	3	3	3	4	4	4	4	4	4	4	3	3
703	Australia	other	0	unselect	18	male	1	1	1	1	0		0	0		13	1	1	1	1	1	1	1	2	2	2	2	2	2	2	2	2	2	2	2	3	3	3	3	3	4	4	4	4	4	4	4	3	3
704	Australia	other		student	18	male	3	9	8	9	0		0	0		17	2	1	2	1	2	2	2	1	1	1	1	2	1	1	1	1	2	1	1	1		2	1	1	1	1	1	1	2	2	2	2	2
705	Australia	white		student	18	male	2	7	8	7	0		0	0		98	1	2	2	3	2	4	1	1	2	3	2	4	1	1	1	2	1	1	2	1	1	1	1	1	1	1	1	2	2	1	1	2	1
706	Australia	asian	0	student	19	male	1	3	3	3	0		0	0		16	2	4	5	5	4	5	5	4	1	1	1	3	1	1	1	5	1	1	1	3	1	3	1	1	1	1	1	4	3	3	1	1	5
707	Australia	white		student	19	male	3	6	6	3	0		0	0		12	1	3	1	1	1	3	3	3	3	3	2	2	5	3	3	4	4	3	4	3	3	3	2	2	3	3	3	3	3	5	5	4	3
708	Australia	white		student	19	male	3	7	7		0		0	0		98	1	3	2	2	2	4	3	1	2	2	2	2	2	1	1	2	2	1	2	1	1	2	2	2	1	1	1	1	2	2	3	2	2
709	Australia	white		student	19	male	2		9		0		0	0		15	1	1	1	1	1	1	1	1	1	1	1	1	1	1	1	1	1	1	2	1	1	1	1	1	1	1	1	1	1	1	1	1	1
710	Australia	chinese	0	student	21	male	4	1	5	3	0		0	0		98	1	3	1	2	4	3	1	1	5	5	1	3	1	1	1	1	2	2	4	1	1	1	3	1	1	1	1	1	4	1	1	3	2
711	Australia	banglade	0	teach	22	male	2	5	5	5	0		0	0	98	98	2	2	2	2	2	2	2	2	2	2	2	2	2	2	2	2	2	2	2	2	2	2	2	2	2	2	2	2	2	2	2	2	2
712	Australia	chinese	0	student	22	male	1	9	9	9	0		0	0		98	4	5	3	4	4	5	5	4	5	5	4	4	5	3	3	5	4	4	4	5	4	4	4	3	3	3	2	2	4	2	3	2	2
713	Australia	chinese	0	student	17	male	4	6	8	6	0		0	0		98	4	3	5	5	4	5	4	1	4	1	1	2	3	2	1	3	3	2	2	1	1	3	2	1	1	1	1	2	2	2	1	3	1
714	Australia	other	0	student	19	male	3	8	8	8	0		0	0		18	2	2	2	2	3	2	3	1	1	3	3	2	1	1	1	2	2	1	2	1	1	1	3	1	2	1	2	1	2	2	1	2	1
715	Australia	sea		student	19	male	2	8	8	6	0		0	0		98	2	1	1	3	2	4	1	1	4	1	1	4	1	2	2	4	2	1	1	2	1	3	2	2	1	1	1	2	3	2	2	3	1
716	Australia	other		student	19	male	2	9	9	9	0		0	0		98	1	1	2	2	1	1	2	1	1	1	1	2	1	1	1	2	1	1	1	1	1	1	1	1	1	1	1	1	1	2	1	1	1
717	Australia	white		student	22	male	2	7	7		0		0	0		18	2	4	4	2	3	2	1	1	3	2	4	3	3	3	1	2	3	2	2	4	3	3	1	4	4	3	2	2	2	2	3	3	2
718	Australia	other	0	student	18	male	2	9	9	9	0		0	0			1	1	2	2	2	4	4	2	2	3	4	4	3	2	3	4	4	3	2	3	4	4	3	2	3		4	3	2	4	4	3	4
719	Australia	asian	0	student	18	male	4	4	9	6	0		0	0		17	1	1	1	1	1	1	2	1	1	2	1	1	1	1	1	5	1	1	1	1	1	1	1	1	1	1	1	3	1	1	1	1	1
720	Australia	white		student	20	male	2	8	8	8	0		0	0		14	2	2	1	1	1	2	1	1	2	2	1	2	2	1	1	4	2	1	1	1	1	1	1	1	1	1	1	2	1	1	1	1	1
721	Australia	white		student	19	male	3		7		0		0	0		98	1	1	1	1	1	1	2	1	2	2	2	2	1	1	1	2	1	2	1	1	1	2	1	1	1	1	1	2	1	2	1	1	1
722	Australia	other	0	student	21	male	2	4	9	9	0		0	0		12	1	4	2	1	1	4	1	1	3	3	2	3	3	1	3	4	2	2	4	1	1	1	3	3	1	1	1	2	2	2	3	3	1
723	Australia	other		student	21	male	4	7	9	9	0		0	0		13	1	1	1	1	1	1	2	1	1	1	1	1	2	1	1	2	1	1	1	1	1	1	1	1	1	1	1	1	1	1	1	1	1
724	Australia	sea	0	student	22	male	4	7	8	8	0		0	0		17	1	1	2	1	2	2	2	1	2	4	1	2	1	1	1	3	2	4	4	1	1	1	1	3	1	1	1	4	2	1	1	2	1
725	Australia	other	0	student	19	male	3	8	8	9	0		0	0		98	1	2	3	4	2	4	2	2	5	3	2	4	1	1	2	3	2	2	2	1	3	2	1	1	2	1	2	3	2	1	1	3	1
726	Australia	white		student	18	male	3	5	6	5	0		0	0	98	18	2	3	1	1	1	3	1	1	1	1	1	1	1	1	1	1	1	1	2	1	1	1	1	1	1	1	1	1	1	1	1	2	1
727	Australia	white	1	student	18	male	2	8	8	8	0		0	0		98	1	2	1	2	1	2	3	1	2	1	1	1	1	1	1	2	2	1	1	1	1	2	1	1	1	1	1	1	2	1	1	2	1
728	Australia	hispanic	1	student	24	male	2	9	9	9	0		0	0		15	2	3	1	1	2	1	1	1	1	1	1	1	1	1	1	1	1	1	2	1	1	1	2	1	1	1	1	1		1	1	1	1
729	Australia	white	1	student	22	male	1	9	9	9	0		0	0		98	1	1	2	2	1	1	1	1	3	3	1	1	1	1	1	2	1	3	3	1	1	1	1	1	1	1	1	1	1	1	1	1	1
730	Australia	white	1	student	21	male	2	5	9	9	0		0	0		19	1	1	1	1	1	1	1	1	1	1	1	1	1	1	1	1	1	1	1	1	1	1	1	1	1	1	1	1	1	1	1	1	1
731	Australia	white	1	student	19	male	3	5	8	5	0		0	0		17	1	2	5	2	1	2	2	1	3	3	1	4	2	1	1	1	1	1	1	1	1	2	1	1	1	1	1	1	2	1	1	2	1
732	Australia	white	1	student	21	male	3	8	8	8	0		0	0		19	1	2	2	2	2	2	3	1	2	2	2	2	2	1	2	3	2	2	2	1	1	2	2	1	2	2	2	1	2	1	2	2	1
733	Australia	white	1	student	22	male	2	7	7	9	0		0	0		19	2	1	2	2	1	3	5	1	2	2	1	2	5	1	1	3	3	1	1	1	1	3	2	1	2	1	1	1	1	2	1	2	1
734	Australia	white	1	student	18	male	4	8	9	9	0		0	0			2	4	4	3	3	5	5	2	4	4	2	3	1	1	1	4	4	1	3	2	1	4	3	2	3	2	1	4	1	4	2	3	1
735	Australia	white	1	student	20	male	3	8	9	9	0		0	0		17	1	1	2	1	1	1	2	1	2	1	1	3	1	1	1	1	1	1	1	1	1	1	1	1	1	1	1	1	1	2	1	2	1
736	Australia	white	1	student	20	male	3	9	9	9	0		0	0		98	1	2	2	2	1	3	4	2	3	4	1	2	1	1	1	3	2	1	4	1	1	2	1	1	1	1	1	1	1	1	1	3	1
737	Australia	white	1	student	19	male	2	8	8	8	0		0	0		98	1	5	2	5	4	3	5	1	3	4	1	1	1	1	1	4	5	4	5	1	1	5	3	1	5	3	1	3	3	1	2	1	1
738	Australia	white	1	student	20	male	2	9	9	9	0		0	0		18	1	1	1	1	1	2	1	1	2	2	1	2	1	1	1	3	1	1	1	1	1	2	1	1	1	1	1	1	1	1	1	1	1
739	Australia	white	1	student	18	male	3	3	3	7	0		0	0		98	1	2	2	2	2	4	4	1	1	1	1	1	1	1	1	1	1	1	2	1	1	2	2	1	1	1	1	1	1	1	1	1	1
740	Australia	white	1	student	21	male	2	9	9	9	0		0	0		17	1	1	2	2	1	1	1	1	1	2	1	1	1	1	1	3	1	1	1	1	1	1	1	1	1	1	1	1	1	1	1	1	1
741	Australia	white	1	postgrad	18	male	1	9	9	9	0		0	0		18	1	1	1	1	1	1	1	1	1	1	1	1	1	1	1	1	1	1	1	1	1	1	1	1	1	1	1	1	1	1	1	1	1
742	Australia	white	1	student	21	male	2	5	7	6	0		0	0		18	1	1	3	3	3	3	2	1	4	3	1	2	1	1	1	4	2	1	2	1	1	3	1	2	2	1	1	1	3	2	1	2	1
743	Australia	white	1	student	18	male	2	9	9	9	0		0	0		16	1	1	1	2	1	2	1	1	2	2	1	1	1	5	1	4	1	3	4	1	1	2	2	2	1	1	1	1	1	3	1	2	2
744	Australia	white	1	student	21	male	4	7			0		0	0		98	2	2	2	2	1	3	4	1	1	2	1	3	1	1	1	3	3	1	2	1	1	2	1	2	1	1	2	2	2	2	1	2	2
745	Australia	white	1	student	18	male	2	9	9	9	0		0	0		17	2	1	1	3	1	2	1	1	3	2	1	2	1	1	2	3	1	1	4	1	1	3	2	1	4	1	1	1	2	1	3	1	1
746	Australia	white	1	postgrad	20	male	3	7	8	8	0		0	0		17	1	2	1	2	1	3	2	1	3	4	1	3	1	1	1	3	1	1	2	1	1	2	2	2	1	1	1	2	1	2	1	3	2
747	Australia	white	1	postgrad	24	male	2	9	9	9	0		0	0		21	1	1	3	1	1	1	1	1	1	1	1	3	1	1	1	5	2	1	1	1	2	2	1	1	1	1	1	1	1	1	1	1	5
748	Australia	white	1	student	25	male	3	9	9	8	0		0	0		18	2	3	1	2	2	1	1	1	2	2	2	2	1	1	1	4	2	2	3	2	1	1	1	1	1	1	1	3	1	3	3	2	1
749	Australia	white	1	student	20	male	2	9	9	9	0		0	0	13	17	1	1	1	2	1	1	3	1	1	3	1	4	3	1	1	5	1	3	5	1	1	2	1	1	1	2	1	4	1	1	1	1	1
750	Australia	white	1	student	18	male	3	7	7	6	0		0	0		18	1	4	1	1	1	2	2	1	1	1	1	2	1	1	1	2	1	1	1	1	1	1	2	1	1	1	1	1	1	1	1	1	1
751	Australia	white	1	student	19	male	2	6	8	6	0		0	0		17	1	3	1	2	2	4	1	1	1	2	1	3	2	1	1	3	1	1	1	1	3	3	2	1	1	1	1	3	3	2	3	1	1
752	Australia	white	1	student	18	male	2	8	8	7	0		0	0		98	2	2	2	2	1	3	3	1	2	3	2	3	1	1	1	3	1	2	2	1	2	2	2	1	1	1	1	2	2	1	1	2	1
753	Australia	white	1	student	18	male	3	4	7	6	0		0	0		98	1	3	2	2	1	2	1	1	3	4	1	2	1	1	1	3	1	1	1	1	1	2	2	1	1	1	1	2	2	3	1	2	1
754	Australia	white	1	student	18	male	3	1	9	2	0		0	0		98	1	2	5	2	1	2	3	1	2	4	2	3	4	1	1	3	2	3	4	1	1	1	2	1	1	1	1	2	2	1	1	2	1
755	Australia	white	1	student	18	male	4	7	8	8	0		0	0		98	2	2	2	3	2	2	5	1	3	2	1	4	3	2	2	4	5	5	5	2	1	2	5	2	2	2	1	1	1	2	1	2	1
756	Australia	white	1	student	20	male	3	9	8	9	0		0	0			3	2	1	1	2	1	1	2	1	3	3	4	3	2	3	3	4	4	3	2	3	4	3	1	2	3	3	2	1	2	3	4	3
757	Australia	white	1	student	19	male	3	9	9	9	0		0	0		98	1	3	2	2	1	3	3	1	4	4	1	3	1	1	1	3	3	3	3	1	1	1	3	1	1	1	1	3	2	1	3	2	3
758	Australia	white	1	other	20	male	2	4	8	8	0		0	0		16	1	1	1	1	1	1	5	5	1	5	5	5	1	1	1	1	5	5	5	1	1	1	5	1	1	1	1	1	1	1	5	1	1
759	Australia	white	1	student	18	male	2	5	7	8	0		0	0		98	1	5	2	2	3	4	4	2	3	2	2	4	3	1	2	4	3	4	4	3	1	3	3	3	1	1	1	2	2	2	2	2	2
760	Australia	white	1	student	18	male	2	5	7	8	0		0	0		98	1	5	2	2	3	4	4	2	3	2	2	4	3	1	2	4	3	4	4	3	1	3	3	3	1	1	1	2	2	2	2	2	2
761	Australia	white	1	student	18	male	3	3	8	6	0		0	0		15	2	3	2	1	2	2	4	1	4	2	1	3	2	3	1	5	4	2	1	3	3	2	3	3	1	1	1	2	2	2	1	2	1
762	Australia	other	0	student	19	male	4	1	6	5	3	12	0.5	1		14	1	1	1	3	1	1	5	1	3	3	1	5	1	1	1	3	4	1	5	1	1	3	1	1	1	1	1	2	3	3	1	2	1
763	Australia	white	1	student	21	male	3	2	9	6	3	18	0.5	1		18	1	2	1	1	1	3	2	1	1	3	1	2	3	1	1	5	1	1	1	1	1	1	1	1	2	1	1	1	1	1	1	4	1
764	Australia	white	1	student	18	male	2	9	6	7	3	16	0.5	1		16	1	1	1	2	1	3	2	2	1	1	2	1	1	1	1	2	2	1	1	1	1	1	1	1	1	1	1	1	1	1	1	1	1
765	Australia	white	1	student	25	male	2	5	5	5	5	19	0.5	1		20	1	1	1	1	1	2	2	1	2	2	1	2	1	1	1	5	1	1	1	1	1	1	1	1	1	1	1	1	1	1	1	1	1
766	Australia	white	1	student	20	male	2	7	7	3	3	16	0.5	1		17	1	2	3	2	1	5	4	1	4	3	1	4	1	1	1	4	2	1	1	1	1	2	1	1	1	1	1	3	1	1	1	2	1
767	Australia	white	1	other	19	male	4	2		6	3	13	0.5	1			1	1	4	3	1	4	2	1	3	2	1	2	4	2	2	3	2	2	3	3	2	2	3	5	2	2	1	5	2	1	5	3	1
768	Australia	white	1	student	20	male	3	6	7	6	3	16	0.5	1		17	2	2	4	3	1	5	4	1	4	4	1	5	2	2	1	4	3	1	1	1	1	2	2	1	1	1	1	3	2	1	1	2	1
769	Australia	white	1	student	24	male	2	1	9	3	3	12	0.5	1		17	1	1	3	1	1	1	1	1	1	1	1	2	2	1	1	5	1	1	1	1	1	1	1	1	1	1	1	2	1	1	1	1	1
770	Australia	white	1	student	18	male	2	9	9	3	99	17	0.5	1		17	1	1	5	1	1	1	1	1	1	1	1	5	1	1	1	5	5	1	1	1	1	1	1	1	1	1	1	1	1	1	1	1	1
771	Australia	white	1	student	18	male	3	1	9	2	3	3	1	1		98
772	Australia	chinese		student	22	male	3	2	6	4	3	2	1	1		21
773	Australia	white	1	student	22	male	2	3	9	2	3	7	1	1		98
774	Australia	white	1	student	21	male	4	9	9	9	3	10	1	1	98	18	2	2	2	1	1	1	2	1	1	1	1	1	1	1	1	2	2	1	1	1	2	1	2	1	1	1	1	2	1	1	2	1	2
775	Australia	white	1	student	29	male	3	9	8	5	3	6	1	1		17	1	1	2	2	3	2	4	1	1	1	1	1	1	1	1	2	2	1	1	2	1	1	1	2	1	1	1	2	2	1	1	2	1
776	Australia	white	1	student	18	male	3	7	8	5	3	4	1	1		98	1	2	2	3	1	2	2	1	2	3	1	2	1	1	1	3	1	1	1	1	1	2	2	1	1	1	1	1	2	1	2	1	3
777	Australia	white	1	student	18	male	3	6	7	5	3	10	1	1	98	98	1	2	1	2	1	2	1	1	2	4	2	3	3	1	2	4	1	5	5	1	1	2	4	2	1	1	1	2	1	2	3	2	1
778	Australia	white	1	student	18	male	2	1	8	8	3	3	1	1		15	2	4	1	2	2	4	4	1	4	5	1	4	1	1	1	4	4	1	2	3	1	2	2	4	2	1	1	1	1	2	1	3	1
779	Australia	white	1	student	18	male	3	6	2	1	99	1	1	1		18	1	2	1	1	1	1	2	1	2	1	1	1	1	1	1	4	2	3	3	1	3	1	2	1	1	1	1	1	1	2	1	2	1
780	Australia	white	1	student	23	male	3	1	9	2	3	10	1	1		13	1	1	2	1	1	1	3	1	1	2	1	1	1	1	1	1	2	1	1	1	1	1	1	1	1	1	1	1	1	1	1	1	1
781	Australia	white	1	student	18	male	3	8	8	7	4	14	98	1		14
782	Australia	white	1	student	18	male	3	8	8	7	4	14	98	1		14
783	Australia	other	0	student	19	male	2	9	9	9	2		98	1		98	1	1	1	1	1	1	1	1	1	1	1	1	1	1		1	1	1	1	1	1	1	1	1	1
784	Australia	white	1	student	21	male	3	9	9	8	4	21	98	1		98	1	1	4	2	1	3	2	1	2	2	1	1	4	1	1	4	1	1	2	1	1	1	2	1	1	1	1	1	2	1	2	2	1
785	Australia	white	1	student	18	male	3	8	6	5	4	5	98	1		98	1	2	1	2	1	2	3	1	2	1	1	2	2	1	1	1	2	1	1	1	1	1	1	1	1	1	1	1	2	1	2	1	1
786	Australia	white	1	student	19	male	3	6	6	6	4	16	98	1		18	5	5	5	5	5	5	5	5	5	5	5	5	5	5	5	5	5	5	5	5	5	5	5	5	5	5	5	5	5	3	3	4	4
787	United State	white	1	unselect		male	3	1	4	4	99	15				13	1	1	1	1	2	1	3	1	1	2	1	4	2	1	1	5	1	1	1	1	1	1	2	1	1	2	1	2	2	1	1	3	2
788	United State	white	1	academic	18	male	3	9	9	6	99	9				98	1	1	2	2	2	4	4	1	2	1	1	2	1	1	1	4	2	1	1	1	1	1	1	1	1	1	1	1	1	1	1	1	1
789	United State	unselect		unselect	44	male
790	United State	amerindi	0	student		male
791	United State	amerindi	0	student		male
792	United State	white	1	student	19	male	3	9	9	9	99					17
793	United State	white	1	student	30	male	3		6		99	5				15
794	United State	white	1	other	24	male	3				98					18	1	2	1	2	3	1	1	1	2	1	1	1	1	1	3	1	1	1	1	1	1	3	2	1	1	1	2	1	1	2	1	4	1
795	United State	white	1	other	23	male	4	4	9	3	99	2				13	1	1	1	1	1	1	4	1	1	3	1	2	1	1	1	4	1	4	3	1	1	1	1	1	1	1	1	1	3	1	1	1	1
796	United State	white	1	other	33	male	2	6	7	7	0		0	0		18	1	1	1	1	1	1	1	1	1	2	1	4	1	1	1	1	1	1	2	1	1	1	1	1	1	1	1	1	1	2	1	2	1
797	United State	white	1	student	19	male	2	7	8	8	0		0	0		16	1	2	2	2	1	1	1	2	1	1	3	1	2	1	1	1	2	2	2	2	2	1	1	2	3	3	3	3	3	1	1	1	2
798	United State	white	1	student	18	male	2	9	9	9	0		0	0		16	5	4	2	3	4	3	1	1	1	1	1	2	2	1	4	5	3	1	1	2	1	4	2	2	1	2	1	4	4	3	4	4	1
799	United State	white	1	postgrad	24	male	3	6	8	6	0		0	0		17	1	2	2	2	1	1	2	1	3	3	1	2	1	1	1	3	2	3	4	1	1	1	1	2	1	1	1	1	1	3	2	1	1
800	United State	white	1	student	20	male	2	7	7	7	0		0	0		15
801	United State	chinese	0	other	17	male	1	9	9		0		0	0		98
802	United State	white	1	other	29	male	1	8	8	9	0		0	0		20
803	United State	white	1	academic	36	male	3	4	8	2	0		0	0		24
804	United State	white		student	21	male	3	4	5	4	0		0	0		98	1	2	2	2	2	2	2	1	1	2	1	2	1	1	1	3	1	1	3	2	2	1	1	1	1	1	1	2	1	2	2	1	1
805	United State	white	1	other	40	male	3	2	5	1	0		0	0		25	2	4	2	3	4	2	5	2	5	3	1	3	3	1	3	2	2	1	1	1	1	3	1	1	1	2	2	3	3	2	1	3	1
806	United State	white		other	40	male	3	3	6	2	0		0	0		25	2	3	2	4	3	4	5	2	5	3	2	3	4	1	2	3	2	1	2	1	1	3	1	1	1	2	2	3	4	1	2	3	1
807	United State	white	1	student	19	male	2	8	8	8	0		0	0		17
808	United State	asian	0	student	32	male	2	9	9	9	0		0	0		23	3	3	2	5	4	3	3	2	5	4	4	5	3	3	4	4	2	2	3	3	3	4	3	4	1	1	1	3	3	3	3	4	3
809	United State	white		student	20	male	3	8	8	9	0		0	0		18	1	2	3	2	1	2	2	2	3	2	1	2	1	1	1	3	1	1	2	1	1	2	1	1	1	1	1	1	2	1	1	1	2
810	United State	asian	0	student	23	male	2	9	9	9	0		0	0	98	17																				2
811	United State	white		student	26	male	3	1	5	2	0		0	0		16	1	3	2	4	4	3	5	1	2	1	1	4	3	1	1	4	5	1	1	1	3	3	4	1	1	1	1	4	1	5	3	4	2
812	United State	white		other	40	male	2	7	8	8	0		0	0			2	3	1	1	2	1	2	1	2	1	1	1	1	1	1	1	1	1	2	1	1	1	1	1	1	1	1	1	2	2	1	1
813	United State	white	1	other	54	male	3	9	9	8	0		0	0		29	2	1	1	1	3	1	1	1	2	5	1	1	1	1	2	1	1	4	5	1	1	1	1	1	1	4	1	1	1	1	1	2	1
814	United State	white		other	24	male	2	8	8	8	0		0	0		15	1	1	1	2	1	1	1	1	1	1	1	1	1	1	1	3	1	1	1	1	1	1	1	1	1	1	1	1	1	1	1	1	1
815	United State	black	0	student	35	male	3	7	8	4	0		0	0		15
816	United State	other	0	other	29	male	3	9	9	9	0		0	0		15	4	5	1	3	1	5	3	1	5	1	3	2	1	5	3	5	4	5	5	1	1	2	2	1	1	1	1		2	1	2	2	1
817	United State	white		postgrad	43	male	3	2	8	5	0		0	0		16
818	United State	white		student		male	3	5	6	4	0		0	0		98
819	United State	white	1	umemp	39	male	1	4	6	3	0		0	0		98	3	5	2	3	3	3	5	3	4	3	4	3	2	2	2	4	2	3	3	2	1	3	4	2	1	2	3	2	3	2	2	3	2
820	United State	hispanic		student	20	male	3	1	9	6	0		0	0		16	2	4	3	5	4	3	3	1	2	5	2	1	1	1	3	5	2	5	5	1	1	2	5	2	1	1	1	2	1	2	5	3	1
821	United State	hispanic	1	other	29	male	4	9	9	9	0		0	0		13	2	1	1	1	1	1	3	1	1	1	1	1	1	1	1	1	1	1		1	1	1	1	1	1	1	1	1	1	1	1	1	1
822	United State	hispanic	1	academic	20	male	2	7	9	8	0		0	0		98	1	2	2	2	2	3	3	1	3	4	2	3	1	1	2	3	2	2	3	1	1	2	3	1	1	1	1	2	2	1	4	2	1
823	United State	hispanic	1	academic	20	male	2	7	9	8	0		0	0		98	1	2	2	2	2	3	3	1	3	4	2	3	1	1	2	3	2	2	3	1	1	2	3	1	1	1	1	2	2	1	4	2	1
824	United State	white	1	student	19	male	3	8	8	7	0		0	0		16	1	2	1	1	1	1	2	1	1	2	2	1	1		1	4	1	1	1	1	1	1	1	1	1	1	1	1	1	1	1	2	1
825	United State	white	1	other	29	male	1	9	9	9	0		0	0		20	2	2	1	1	2	2	1	2	2	2	2	2	2	1	2	2	2	1	1	1	1	1	2	1	1	1	1	1	3	2	2	1	1
826	United State	white	1	student	23	male	3	7	9	6	0		0	0		19	1	2	3	2	1	3	2	1	2	4	1	2	1	1	1	1	2	1	2	1	1	1	2	2	1	1	1	2	2	1	1	3	3
827	United State	white	1	student	23	male	2	9	9	9	0		0	0		16	1	1	2	2	1	4	3	1	1	2	1	1	2	1	1	2	1	1	1	1	1	1	5	2	1	1	1	1	1	1	5	2	1
828	United State	white	1	student	20	male	3	9	9	9	0		0	0		17	4	2	2	2	2	2	2	1	2	2	1	2	5	1	2	5	4	3	5	1	1	2	5	1	1	1	1	2	2	5	2	2	2
829	United State	white	1	student	20	male	3	9	9	7	0		0	0		20	3	2	4	3	2	2	2	3	3	3	3	3	3	3	3	5	3	3	3	3	3	3	3	3	3	3	3	3		2	2	3	3
830	United State	white		student	18	male	3	9	9		3	13	0.5	1		14	3	3	1	2	1	3	5	1	2	3	1	1	1	1	1	4	1	2	1	1	1	1	1	5	1	1	1	2	1	1	1	3	1
831	United State	white	1	student	22	male	4	4	8	1	3	12	0.5	1		21	1	1	3	2	1	3	2	1	2	4	4	2	1	1	1	2	2	5	5	1	1	1	1	1	1	1	1	1	1	3	1	3	1
832	United State	white	1	other	41	male	4	1	9	1	1	0	1	1		15	1	3	1	1	1	1	3	1	3	3	3	3	1	1	1	3	1	1	1	1	1	3	1	1	1	1	1	1	1	1	1	1	1
833	United State	white	1	student	24	male	3	4	8	2	3	2	1	1		12	1	1	1	2	1	1	2	1	3	2	1	3	1	1	1	5	2	1	3	1	1	1	1	2	1	1	1	2	2	2	1	2	1
834	United State	white	1	student	36	male	3	2	3	3	3	1	1	1
835	United State	white		student	19	male	4	4	9	3	3	3	1	1		98	1	1	1	2	1	1	5	1	3	2	1	2	2	1	1	4	2	1	2	1	1	1	1	1	1	1	1	1	2	1	1	2	1
836	United State	white	1	student	37	male	4	1	4	1	3	1	1	1		16	1	1	5	3	2	1	3	1	1	1	1	5	1	1	1	5	4	1	1	1	1	2	1	1	1	1	1	1	1	1	1	5	1
837	United State	white		student	21	male	4	2	6	2	1	2	1	1		19	1	1	2	1	1	4	4	1	2	1	1	4	1	1	1	5	1	1	2	1	1	1	1	1	1	1	1	3	1	1	1	1	1
838	United State	white		student	19	male	3	7	7	1	99	2	1	1		18	1	3	2	4	1	5	4	1	4	1	2	1	1	1	3	4	2	1	1	1	1	2	4	2	2	2	2	3	3	1	2	3	1
839	United State	white	1	student	30	male	3	6	9	2	3		1	1		20	1	3	4	2	2	2	2	1	2	5	2	2	5	1	1	3	2	4	4	1	1	2	4	3	1	1	1	3	2	2	3	2	1
840	United State	other	0	student		male	2	3	7	4	3	5	1	1		14	1	1	1	1	1	2	1	1	1	1	1	2	1	1	2	1	1	1	2	1	1	1	1	1	1	1	1	1	1	1	1	2	1
841	United State	white		other	35	male	3	1	7	1	3	1	1	1		10	1	1	4	2	1	1	2	1	1	2	1	3	1	1	1	5	3	1	1	1	1	1	1	5	1	1	1	1	1	1	1	1	1
842	United State	white	1	other	35	male	4	2	6	1	3	2	1	1		20	1	2	1	2	1	3	5	2	3	4	1	3	2	1	1	2	3	5	5	1	1	1	2	1	1	1	1	2	2	1	1	2	1
843	United State	white	1	other	40	male	3	1	9	1	3	1	1	1		18	1	1	1	1	1	1	2	1	1	1	1	1	2	1	1	4	1	1	2	1	1	1	1	1	1	1	1	2	1	1	1	1	1
844	United State	other	0	student	19	male	3	1	7	2	3	2	1	1		16	1	2	1	1	1	1	2	1	1	2	1	2	1	1	1	2	1	1	1	1	1	1	1	1	1	1	1	1	1	1	1	1	1
845	United State	indian	0	student	22	male	2		9		3		1	1
846	United State	other	0	other	32	male	3	3	8	4	3	2	1	1		17
847	United State	other	0	other	32	male	3	3	8	4	3	2	1	1		17
848	United State	hispanic	1	other	35	male	3	1	3	2	1	3	1	1		8	1	1	3	2	1	1	4	1	1	2	1	2	2	1	1	3	1	1	2	1	1	1	1	1	1	1	1	1	1	2	1	2	1
849	United State	white	1	other	28	male	3	4	9	5	3	4	1	1			1	1	1	1	1	1	2	1	2	1	1	1	1	1	1	2	1	1	2	1	1	1	1	1	1	1	1	1	1	1	1	1	1
850	United State	white	1	student	19	male	3	7	4	5	4	11	98	1		19	1	3	1	1	1	1	4	1	2	5	1	2	2	1	1	3	4	3	3	1	1	2	5	1	1	1	1	1	1	2	3	1	1
851	United State	white	1	other	38	male	3	7	7	7	2		98	1		16	1	1	1	2	1	1	3	1	3	2	1	2	1	1	1	3	2	2	2	1	1	1	1	1	1	1	1	1	1	2	1	1	1
852	United State	white		other		male	3	8	8	4	4	13	98	1		19
[truncated: 195 more columns]
