# Supplementary material for: Father absence and gendered traits in sons and daughters
Source: PLoS One. 2017 Jul 5;12(7):e0179954. doi: 10.1371/journal.pone.0179954 (PMC5497959; doi:10.1371/journal.pone.0179954)
Supplement: S4 Text — (TXT) [file pone.0179954.s004.txt]

subj	ID number
date	Date
country	Country
race	Race
white	White
job	Job
age	Age
gender	Gender
income	Parental income
wmf2	Warmth to father
wmm2	Warmth to mother
mqbp2	Marital quality of biological parents
prntsep	Parental separation
other	Any comments on parents
agepsep	Age at parental separation/death
fath_ab	Father absence (Before 12/after 12/none)
f_ab_ever	Father absent (ever)
periodyr	Age in years at menarche
sex_yr	Age in years at first sex
fss1-87	Fear Survey Schedule
agg1-29	Buss Perry Aggression Questionnaire
bis1-34	Barrett Impulsivity Scale
bsri1-60	Bem Sex Role Inventory
fss_total	Total Fears
fss_a	Animal Fears
fss_b	Blood Fears
bsri_a	BSRI Masculinity
bsri_b	BSRI Femininity
bsri_c	BSRI Neutral
BSRI_ratio	BSRI Masculinity:Femininty
bis	Total impulsivity
bis_attention	Barrett Impulsivity Scale - Attention
bis_motor	Barrett Impulsivity Scale - Motor
bis_planning	Barrett Impulsivity Scale - (Lack of) Planning
agg	Total aggression
agg_ang	BPAQ-Anger
agg_host	BPAQ-Hostility
agg_phys	BPAQ-Physical aggression
agg_verb	BPAQ-Verbal aggresion
